# Supplementary material for: 5-Ethyl-4a-meth­oxy-1,3-dimethyl-4a,5-dihydro­benzo[g]pteridine-2,4(1H,3H)dione
Source: Acta Crystallogr Sect E Struct Rep Online. 2009 Jun 10;65(Pt 7):o1536–7. doi: 10.1107/S1600536809020856 (PMC2969355; doi:10.1107/S1600536809020856)
Supplement: Supplementary file 1 [file e-65-o1536-sup1.cif]

##############################################################################
###                                                                        ###
###        Electronic paper (Acta Crystallographica Section E)             ###
###                                                                        ###
##############################################################################
#                                                                            #
# This CIF contains the data in a paper accepted for publication in Acta     #
# Crystallographica Section E. It conforms to the requirements of Notes      #
# for Authors for Section E, and has been peer reviewed under the auspices   #
# of the IUCr Commission on Journals.                                        #
#                                                                            #
# Full details of the Crystallographic Information File format               #
# are given in the paper "The Crystallographic Information File (CIF):       #
# a New Standard Archive File for Crystallography" by S. R. Hall, F. H.      #
# Allen and I. D. Brown [Acta Cryst. (1991), A47, 655-685].                  #
#                                                                            #
# The current version of the core CIF dictionary is obtainable from          #
# ftp://ftp.iucr.org/pub/cif_core.dic. The current version number is 2.4.    #
#                                                                            #
# Software is freely available for graphical display of the structure(s) in  #
# this CIF.  For information consult the CIF home page http://www.iucr.org/  #
# cif/home.html                                                              #
#                                                                            #
# This file may be used for bona fide research purposes within the           #
# scientific community so long as proper attribution is given to the journal # 
# article from which it was obtained.                                        #
#                                                                            #
##############################################################################
                                             
data_global
_audit_creation_method     CRYSTALS_ver_12.85
_journal_date_recd_electronic     2009-04-17
_journal_date_accepted     2009-06-02
_journal_name_full     'Acta Crystallographica, Section E'
_journal_year     2009
_journal_volume     65
_journal_issue      7
_journal_page_first     o1536
_journal_page_last     o1537
_journal_paper_category     QO
_journal_coeditor_code     FB2153
_publ_contact_author_name     'Cibulka, Radek'
_publ_contact_author_address
;
 Department of Organic Chemistry,
 Institute of Chemical Technology, Prague,
 Technick\'a 5, 16628
 Prague 6,
 Czech Republic
;
_publ_contact_author_email     'cibulkar@vscht.cz'
_publ_contact_author_fax     '+420 220444288'
_publ_contact_author_phone     '+420 220444279'
_publ_section_title
;\
5-Ethyl-4a-methoxy-1,3-dimethyl-4a,5-dihydrobenzo[<i>g</i>]pteridine-2,\
4(1<i>H</i>,3<i>H</i>)dione
;
loop_
    _publ_author_name
    _publ_author_footnote
    _publ_author_address
    'M\'enov\'a , Petra'
;
?
;
;
 Department of Organic Chemistry,
 Institute of Chemical Technology, Prague,
 Technick\'a 5, 166 28
 Prague 6,
 Czech Republic
;
    'Eigner, V\'aclav'
;
?
;
;
 Department of Solid State Chemistry,
 Institute of Chemical Technology, Prague,
 Technick\'a 5, 166 28
 Prague 6,
 Czech Republic
;
    'Cibulka, Radek' .
;
 Department of Organic Chemistry,
 Institute of Chemical Technology, Prague,
 Technick\'a 5, 166 28
 Prague 6,
 Czech Republic
;
    '\<Cejka, Jan'
;
?
;
;
 Department of Solid State Chemistry,
 Institute of Chemical Technology, Prague,
 Technick\'a 5, 166 28
 Prague 6,
 Czech Republic
;
    'Dvo\<r\'akov\'a, Hana'
;
?
;
;
 Central Laboratories,
 Institute of Chemical Technology, Prague,
 Technick\'a 5, 166 28
 Prague 6,
 Czech Republic
;
_exptl_special_details
;
;
data_I
_chemical_name_systematic
;
5-Ethyl-4a-methoxy-1,3-dimethyl-4a,5-dihydrobenzo[<i>g</i>]pteridine-
2,4(1<i>H</i>,3<i>H</i>)dione
;
_chemical_formula_moiety     'C15 H18 N4 O3'
_chemical_formula_sum     'C15 H18 N4 O3'
_chemical_formula_iupac     'C15 H18 N4 O3'
_chemical_formula_weight     302.33
_chemical_melting_point_gt     384
_chemical_melting_point_lt     386
_symmetry_cell_setting     'Monoclinic'
_symmetry_space_group_name_H-M     'P 21/n'
_symmetry_space_group_name_Hall     '-P 2yn'
loop_
    _symmetry_equiv_pos_as_xyz
    'x,y,z'
    '-x,-y,-z'
    '-x+1/2,y+1/2,-z+1/2'
    'x+1/2,-y+1/2,z+1/2'
_cell_length_a     10.3958(2)
_cell_length_b     12.7174(2)
_cell_length_c     10.9421(2)
_cell_angle_alpha     90
_cell_angle_beta     100.4727(16)
_cell_angle_gamma     90
_cell_volume     1422.53(4)
_cell_formula_units_Z     4
_cell_measurement_reflns_used     11727
_cell_measurement_theta_min     4
_cell_measurement_theta_max     77
_cell_measurement_temperature     150
_exptl_crystal_description     'prism'
_exptl_crystal_colour     'colourless'
_exptl_crystal_size_max     0.50
_exptl_crystal_size_mid     0.28
_exptl_crystal_size_min     0.15
_exptl_crystal_density_diffrn     1.412
_exptl_crystal_density_meas     ?
_exptl_crystal_density_method     'not measured'
_exptl_crystal_F_000     640
_exptl_absorpt_coefficient_mu     0.834
_exptl_absorpt_correction_type     analytical
_exptl_absorpt_process_details
;
(de Meulenaer & Tompa, 1965)
;
_exptl_absorpt_correction_T_min     0.76
_exptl_absorpt_correction_T_max     0.88
_diffrn_ambient_temperature     150
_diffrn_radiation_type     'Cu K\a'
_diffrn_radiation_wavelength     1.54184
_diffrn_radiation_monochromator     'graphite'
_diffrn_measurement_device_type     'Oxford Diffraction Xcalibur'
_diffrn_measurement_device     'four-circle diffractometer'
_diffrn_measurement_method     '\f and \w'
_diffrn_detector_area_resol_mean     8.1917
_diffrn_reflns_number     18511
_diffrn_reflns_av_R_equivalents     0.025
_diffrn_reflns_av_sigmaI/netI     0.0274
_diffrn_reflns_theta_min     5.385
_diffrn_reflns_theta_max     77.476
_diffrn_reflns_theta_full     75.152
_diffrn_measured_fraction_theta_max     0.990
_diffrn_measured_fraction_theta_full     0.996
_diffrn_reflns_limit_h_min     -13
_diffrn_reflns_limit_h_max     13
_diffrn_reflns_limit_k_min     -15
_diffrn_reflns_limit_k_max     15
_diffrn_reflns_limit_l_min     -12
_diffrn_reflns_limit_l_max     13
_diffrn_standards_number     0
_diffrn_standards_interval_count     .
_diffrn_standards_interval_time     .
_diffrn_standards_decay_%     ?
_reflns_number_total     2996
_reflns_number_gt     2692
_reflns_threshold_expression     I>2\s(I)
_refine_ls_structure_factor_coef     Fsqd
_refine_ls_matrix_type     full
_refine_ls_R_factor_all     0.0445
_refine_ls_R_factor_gt     0.0411
_refine_ls_wR_factor_all     0.1209
_refine_ls_wR_factor_gt     0.1179
_refine_ls_wR_factor_ref     0.1209
_refine_ls_goodness_of_fit_ref     0.9926
_refine_ls_number_reflns     2996
_refine_ls_number_parameters     200
_refine_ls_number_restraints     0
_refine_ls_hydrogen_treatment     constr
_refine_ls_weighting_scheme     calc
_refine_ls_weighting_details
;
Modified Sheldrick (2008)
w=1/[\s^2^(F^2^)+(0.08P)^2^+0.33P], where P=[max(Fo^2^,0) + 2Fc^2^]/3
;
_atom_sites_solution_hydrogens     difmap
_atom_sites_solution_primary     direct
_atom_sites_solution_secondary     difmap
_refine_ls_shift/su_max     0.000301
_refine_ls_shift/su_mean     0.0000657
_refine_diff_density_max     0.23
_refine_diff_density_min     -0.21
_refine_ls_extinction_method     'Larson (1970), Equation 22'
_refine_ls_extinction_coef     29(5)
loop_
    _atom_type_symbol
    _atom_type_scat_dispersion_real
    _atom_type_scat_dispersion_imag
    _atom_type_scat_source
    C 0.0181 0.0091 'International Tables Vol C 4.2.6.8 and 6.1.1.4'
    H 0.0000 0.0000 'International Tables Vol C 4.2.6.8 and 6.1.1.4'
    N 0.0311 0.0180 'International Tables Vol C 4.2.6.8 and 6.1.1.4'
    O 0.0492 0.0322 'International Tables Vol C 4.2.6.8 and 6.1.1.4'
_computing_data_collection     'CrysAlis CCD (Oxford Diffraction, 2005)'
_computing_cell_refinement     'CrysAlis RED (Oxford Diffraction, 2005)'
_computing_data_reduction     'CrysAlis RED (Oxford Diffraction, 2005)'
_computing_structure_solution     '<i>Superflip</i> (Palatinus & Chapuis, 2006)'
_computing_structure_refinement     'CRYSTALS (Betteridge <i>et al.</i>,  2003)'
_computing_molecular_graphics     'ORTEP-3 (Farrugia, 1997)'
_computing_publication_material
;CRYSTALS (Betteridge <i>et al.</i>,  2003) and <i>PARST97</i> (Nardelli,
1997)
;
loop_
    _atom_site_type_symbol
    _atom_site_label
    _atom_site_fract_x
    _atom_site_fract_y
    _atom_site_fract_z
    _atom_site_U_iso_or_equiv
    _atom_site_adp_type
    _atom_site_occupancy
    _atom_site_disorder_assembly
    _atom_site_disorder_group
    O O1 0.43813(9) 0.38054(7) 0.10771(8) 0.0341 Uani 1.0000 . .
    C C2 0.53277(11) 0.36250(9) 0.18746(11) 0.0269 Uani 1.0000 . .
    N N3 0.65728(10) 0.37227(8) 0.16350(9) 0.0295 Uani 1.0000 . .
    C C4 0.67024(14) 0.39751(11) 0.03524(12) 0.0394 Uani 1.0000 . .
    C C5 0.77221(12) 0.37049(9) 0.25223(12) 0.0308 Uani 1.0000 . .
    O O6 0.87775(9) 0.38486(8) 0.22244(10) 0.0413 Uani 1.0000 . .
    N N7 0.75942(9) 0.35479(8) 0.37412(10) 0.0293 Uani 1.0000 . .
    C C8 0.87888(12) 0.36402(11) 0.46793(13) 0.0388 Uani 1.0000 . .
    C C9 0.63877(10) 0.35461(8) 0.41330(11) 0.0249 Uani 1.0000 . .
    N N10 0.63770(9) 0.37433(8) 0.52755(9) 0.0272 Uani 1.0000 . .
    C C11 0.51698(11) 0.37383(9) 0.56668(11) 0.0260 Uani 1.0000 . .
    C C12 0.51588(13) 0.38898(10) 0.69269(11) 0.0317 Uani 1.0000 . .
    C C13 0.39963(14) 0.39033(10) 0.73696(11) 0.0340 Uani 1.0000 . .
    C C14 0.28241(13) 0.37940(9) 0.65335(12) 0.0333 Uani 1.0000 . .
    C C15 0.28184(12) 0.36561(9) 0.52737(12) 0.0301 Uani 1.0000 . .
    C C16 0.39920(11) 0.36095(8) 0.48170(10) 0.0248 Uani 1.0000 . .
    N N17 0.40282(9) 0.34548(8) 0.35602(9) 0.0257 Uani 1.0000 . .
    C C18 0.27877(11) 0.31653(11) 0.27437(11) 0.0328 Uani 1.0000 . .
    C C19 0.19478(12) 0.41186(13) 0.22860(13) 0.0412 Uani 1.0000 . .
    C C20 0.52333(10) 0.31848(9) 0.31740(10) 0.0249 Uani 1.0000 . .
    O O21 0.53556(8) 0.20753(6) 0.29281(7) 0.0295 Uani 1.0000 . .
    C C22 0.54526(16) 0.14088(10) 0.39936(13) 0.0417 Uani 1.0000 . .
    H H41 0.7567 0.3805 0.0256 0.0569 Uiso 1.0000 . .
    H H42 0.6530 0.4708 0.0177 0.0574 Uiso 1.0000 . .
    H H43 0.6097 0.3549 -0.0197 0.0574 Uiso 1.0000 . .
    H H81 0.8696 0.3196 0.5369 0.0560 Uiso 1.0000 . .
    H H82 0.8932 0.4348 0.4948 0.0553 Uiso 1.0000 . .
    H H83 0.9525 0.3400 0.4345 0.0558 Uiso 1.0000 . .
    H H121 0.5991 0.3989 0.7479 0.0377 Uiso 1.0000 . .
    H H131 0.3999 0.3991 0.8214 0.0392 Uiso 1.0000 . .
    H H141 0.2022 0.3814 0.6805 0.0402 Uiso 1.0000 . .
    H H151 0.2003 0.3581 0.4738 0.0353 Uiso 1.0000 . .
    H H181 0.2289 0.2703 0.3207 0.0369 Uiso 1.0000 . .
    H H182 0.2982 0.2774 0.2036 0.0371 Uiso 1.0000 . .
    H H191 0.1071 0.3889 0.1944 0.0565 Uiso 1.0000 . .
    H H192 0.1917 0.4597 0.2970 0.0566 Uiso 1.0000 . .
    H H193 0.2316 0.4495 0.1641 0.0564 Uiso 1.0000 . .
    H H221 0.5453 0.0697 0.3721 0.0593 Uiso 1.0000 . .
    H H222 0.6286 0.1545 0.4591 0.0602 Uiso 1.0000 . .
    H H223 0.4725 0.1509 0.4432 0.0599 Uiso 1.0000 . .
loop_
    _atom_site_aniso_label
    _atom_site_aniso_U_11
    _atom_site_aniso_U_22
    _atom_site_aniso_U_33
    _atom_site_aniso_U_12
    _atom_site_aniso_U_13
    _atom_site_aniso_U_23
    O1 0.0330(5) 0.0392(5) 0.0302(4) 0.0028(4) 0.0063(3) 0.0028(3)
    C2 0.0302(6) 0.0222(5) 0.0303(5) 0.0018(4) 0.0110(4) -0.0008(4)
    N3 0.0308(5) 0.0291(5) 0.0322(5) 0.0028(4) 0.0156(4) 0.0040(4)
    C4 0.0483(7) 0.0396(7) 0.0363(7) 0.0079(6) 0.0236(6) 0.0081(5)
    C5 0.0302(6) 0.0237(6) 0.0425(7) 0.0025(4) 0.0174(5) 0.0041(4)
    O6 0.0300(5) 0.0432(5) 0.0566(6) 0.0001(4) 0.0231(4) 0.0068(4)
    N7 0.0218(5) 0.0302(5) 0.0379(5) 0.0017(4) 0.0107(4) 0.0035(4)
    C8 0.0229(6) 0.0440(7) 0.0491(7) 0.0016(5) 0.0056(5) 0.0067(6)
    C9 0.0226(5) 0.0207(5) 0.0328(6) 0.0009(4) 0.0085(4) 0.0025(4)
    N10 0.0256(5) 0.0260(5) 0.0306(5) 0.0007(3) 0.0068(4) 0.0020(4)
    C11 0.0271(6) 0.0218(5) 0.0305(6) -0.0003(4) 0.0093(4) 0.0007(4)
    C12 0.0393(6) 0.0270(6) 0.0295(6) 0.0004(5) 0.0082(5) -0.0004(4)
    C13 0.0481(7) 0.0271(6) 0.0307(6) 0.0007(5) 0.0179(5) 0.0006(4)
    C14 0.0388(6) 0.0261(6) 0.0407(6) -0.0025(5) 0.0227(5) -0.0008(5)
    C15 0.0285(6) 0.0265(6) 0.0381(6) -0.0040(4) 0.0137(5) -0.0029(4)
    C16 0.0272(5) 0.0202(5) 0.0292(5) -0.0020(4) 0.0111(4) -0.0005(4)
    N17 0.0220(4) 0.0279(5) 0.0286(5) -0.0020(4) 0.0082(3) -0.0034(4)
    C18 0.0247(5) 0.0412(7) 0.0334(6) -0.0084(5) 0.0074(4) -0.0088(5)
    C19 0.0238(5) 0.0612(9) 0.0373(6) 0.0020(5) 0.0020(5) -0.0044(6)
    C20 0.0244(5) 0.0228(5) 0.0293(5) -0.0003(4) 0.0097(4) -0.0006(4)
    O21 0.0350(4) 0.0223(4) 0.0342(4) 0.0002(3) 0.0141(3) -0.0013(3)
    C22 0.0614(9) 0.0254(6) 0.0435(7) 0.0023(6) 0.0231(6) 0.0045(5)
loop_
    _geom_bond_atom_site_label_1
    _geom_bond_atom_site_label_2
    _geom_bond_site_symmetry_1
    _geom_bond_site_symmetry_2
    _geom_bond_distance
    _geom_bond_publ_flag
    O1 C2 . . 1.2124(15) no
    C2 N3 . . 1.3723(15) no
    C2 C20 . . 1.5476(15) no
    N3 C4 . . 1.4696(15) no
    N3 C5 . . 1.3961(17) no
    C4 H41 . . 0.949 no
    C4 H42 . . 0.962 no
    C4 H43 . . 0.955 no
    C5 O6 . . 1.2138(15) no
    C5 N7 . . 1.3786(16) no
    N7 C8 . . 1.4650(16) no
    N7 C9 . . 1.3973(14) no
    C8 H81 . . 0.961 no
    C8 H82 . . 0.950 no
    C8 H83 . . 0.956 no
    C9 N10 . . 1.2771(16) no
    C9 C20 . . 1.5149(15) no
    N10 C11 . . 1.3977(15) no
    C11 C12 . . 1.3944(16) no
    C11 C16 . . 1.4060(16) no
    C12 C13 . . 1.3813(18) no
    C12 H121 . . 0.969 no
    C13 C14 . . 1.3914(19) no
    C13 H131 . . 0.930 no
    C14 C15 . . 1.3886(18) no
    C14 H141 . . 0.935 no
    C15 C16 . . 1.4012(16) no
    C15 H151 . . 0.944 no
    C16 N17 . . 1.3965(14) no
    N17 C18 . . 1.4758(14) no
    N17 C20 . . 1.4347(14) no
    C18 C19 . . 1.524(2) no
    C18 H181 . . 0.983 no
    C18 H182 . . 0.972 no
    C19 H191 . . 0.966 no
    C19 H192 . . 0.969 no
    C19 H193 . . 0.985 no
    C20 O21 . . 1.4464(13) no
    O21 C22 . . 1.4300(15) no
    C22 H221 . . 0.953 no
    C22 H222 . . 1.002 no
    C22 H223 . . 0.975 no
loop_
    _geom_angle_atom_site_label_1
    _geom_angle_atom_site_label_2
    _geom_angle_atom_site_label_3
    _geom_angle_site_symmetry_1
    _geom_angle_site_symmetry_2
    _geom_angle_site_symmetry_3
    _geom_angle
    _geom_angle_publ_flag
    O1 C2 N3 . . . 121.04(11) no
    O1 C2 C20 . . . 123.43(10) no
    N3 C2 C20 . . . 115.33(10) no
    C2 N3 C4 . . . 117.11(11) no
    C2 N3 C5 . . . 125.69(10) no
    C4 N3 C5 . . . 116.89(10) no
    N3 C4 H41 . . . 108.0 no
    N3 C4 H42 . . . 110.9 no
    H41 C4 H42 . . . 110.2 no
    N3 C4 H43 . . . 108.2 no
    H41 C4 H43 . . . 109.2 no
    H42 C4 H43 . . . 110.3 no
    N3 C5 O6 . . . 120.78(12) no
    N3 C5 N7 . . . 117.02(10) no
    O6 C5 N7 . . . 122.17(12) no
    C5 N7 C8 . . . 116.60(10) no
    C5 N7 C9 . . . 123.15(10) no
    C8 N7 C9 . . . 118.62(10) no
    N7 C8 H81 . . . 108.0 no
    N7 C8 H82 . . . 111.0 no
    H81 C8 H82 . . . 110.2 no
    N7 C8 H83 . . . 110.0 no
    H81 C8 H83 . . . 108.3 no
    H82 C8 H83 . . . 109.3 no
    N7 C9 N10 . . . 117.91(10) no
    N7 C9 C20 . . . 115.48(10) no
    N10 C9 C20 . . . 126.22(10) no
    C9 N10 C11 . . . 117.84(10) no
    N10 C11 C12 . . . 118.13(11) no
    N10 C11 C16 . . . 121.37(10) no
    C12 C11 C16 . . . 120.49(11) no
    C11 C12 C13 . . . 120.89(12) no
    C11 C12 H121 . . . 117.9 no
    C13 C12 H121 . . . 121.2 no
    C12 C13 C14 . . . 119.06(11) no
    C12 C13 H131 . . . 120.3 no
    C14 C13 H131 . . . 120.6 no
    C13 C14 C15 . . . 120.70(11) no
    C13 C14 H141 . . . 120.9 no
    C15 C14 H141 . . . 118.4 no
    C14 C15 C16 . . . 120.83(12) no
    C14 C15 H151 . . . 118.1 no
    C16 C15 H151 . . . 121.1 no
    C11 C16 C15 . . . 117.99(10) no
    C11 C16 N17 . . . 119.44(10) no
    C15 C16 N17 . . . 122.56(10) no
    C16 N17 C18 . . . 117.02(9) no
    C16 N17 C20 . . . 120.34(9) no
    C18 N17 C20 . . . 118.40(9) no
    N17 C18 C19 . . . 112.69(10) no
    N17 C18 H181 . . . 108.8 no
    C19 C18 H181 . . . 108.7 no
    N17 C18 H182 . . . 109.0 no
    C19 C18 H182 . . . 109.6 no
    H181 C18 H182 . . . 108.1 no
    C18 C19 H191 . . . 109.3 no
    C18 C19 H192 . . . 110.0 no
    H191 C19 H192 . . . 109.2 no
    C18 C19 H193 . . . 110.3 no
    H191 C19 H193 . . . 109.3 no
    H192 C19 H193 . . . 108.6 no
    C2 C20 C9 . . . 110.62(9) yes
    C2 C20 N17 . . . 112.87(9) yes
    C9 C20 N17 . . . 110.34(9) yes
    C2 C20 O21 . . . 99.18(8) yes
    C9 C20 O21 . . . 109.84(9) yes
    N17 C20 O21 . . . 113.53(9) yes
    C20 O21 C22 . . . 114.97(9) no
    O21 C22 H221 . . . 108.1 no
    O21 C22 H222 . . . 110.8 no
    H221 C22 H222 . . . 108.6 no
    O21 C22 H223 . . . 112.2 no
    H221 C22 H223 . . . 108.8 no
    H222 C22 H223 . . . 108.2 no
loop_
    _geom_hbond_atom_site_label_D
    _geom_hbond_atom_site_label_H
    _geom_hbond_atom_site_label_A
    _geom_hbond_site_symmetry_D
    _geom_hbond_site_symmetry_H
    _geom_hbond_site_symmetry_A
    _geom_hbond_distance_DH
    _geom_hbond_distance_HA
    _geom_hbond_distance_DA
    _geom_hbond_angle_DHA
    _geom_hbond_publ_flag
    C4 H42 O1 . . 2_665 0.96 2.43 3.3230(18) 155 yes
    C14 H141 O21 . . 4_455 0.94 2.56 3.3999(18) 149 yes
    C19 H191 O6 . . 1_455 0.97 2.46 3.3021(18) 146 yes
