# Supplementary material for: 5-Ethyl-4a-meth­oxy-1,3-dimethyl-4a,5-dihydro­benzo[g]pteridine-2,4(1H,3H)dione
Source: Acta Crystallogr Sect E Struct Rep Online. 2009 Jun 10;65(Pt 7):o1536–7. doi: 10.1107/S1600536809020856 (PMC2969355; doi:10.1107/S1600536809020856)
Supplement: Supplementary file 2 [file e-65-o1536-Isup2.hkl]

data_I
#  PM1_RED in P2(1)/n                      
_audit_creation_date        09-04-20
_audit_creation_method      CRYSTALS 

_cell_length_a                    10.3958(2)
_cell_angle_alpha                 90
_cell_length_b                    12.7174(2)
_cell_angle_beta                  100.4727(16)
_cell_length_c                    10.9421(2)
_cell_angle_gamma                 90

# NOTE Fc on scale of Fo,      3.93010
# Status flags: 
#    o - used in refinement 
#    < - excluded by I/sigmaI cutoff 
#    x - excluded for another reason  

loop_
_refln_index_h
_refln_index_k
_refln_index_l
_refln_F_squared_meas
_refln_F_squared_calc
_refln_F_squared_sigma
_refln_observed_status
   2   0   0     1706.82     1639.74       20.26 o
   4   0   0      184.17      176.77       22.99 o
   6   0   0     1462.56     1239.76       49.56 o
   8   0   0    12581.30    11898.13       54.80 o
  10   0   0       -8.84        0.80        9.46 o
  12   0   0     2889.17     2899.11       24.28 o
   1   1   0   107348.34   117421.55      366.13 o
   2   1   0     1860.80     1638.57       14.78 o
   3   1   0        2.22       22.11       13.52 o
   4   1   0      264.25      535.32       16.67 o
   5   1   0       32.78       20.55       29.08 o
   6   1   0     5366.78     5676.70       64.05 o
   7   1   0      864.92      970.35       96.03 o
   8   1   0    76478.43    71649.52       84.81 o
   9   1   0       54.34       38.30        8.47 o
  10   1   0       21.36       19.75        8.18 o
  11   1   0      101.55      103.53        8.03 o
  12   1   0     1119.56     1080.81       10.85 o
   0   2   0    54291.57    55944.07      186.07 o
   1   2   0     9737.28    10449.32       28.21 o
   2   2   0     8393.59     9118.85       30.50 o
   3   2   0       31.70       59.58       15.03 o
   4   2   0     8222.60     8839.07       56.10 o
   5   2   0    51437.75    51677.37      173.39 o
   6   2   0      337.17      433.80       51.65 o
   7   2   0      202.20      251.60        9.52 o
   8   2   0      617.89      626.60       10.70 o
   9   2   0    49177.58    45765.42       78.50 o
  10   2   0      217.13      220.02       11.06 o
  11   2   0       57.23       76.80        7.42 o
  12   2   0      176.90      197.22        6.14 o
   1   3   0    97265.41   100178.09      193.87 o
   2   3   0     1839.53     1678.08       21.29 o
   3   3   0     5889.38     5975.85       47.27 o
   4   3   0    30791.05    30205.16      193.08 o
   5   3   0      392.34      353.67       29.66 o
   6   3   0      172.78      258.15       55.23 o
   7   3   0      136.70       99.84        8.91 o
   8   3   0    15041.14    14436.13       39.31 o
   9   3   0      717.33      689.16       14.11 o
  10   3   0     1415.34     1346.90       15.98 o
  11   3   0      251.89      257.32        7.74 o
  12   3   0      156.06      187.99        6.10 o
   0   4   0   996606.06   949051.62     3441.15 o
   1   4   0      271.08      288.06       12.71 o
   2   4   0      166.81      289.87       15.86 o
   3   4   0     2160.24     2376.07       26.19 o
   4   4   0     9340.87     9458.02       48.69 o
   5   4   0      331.76      407.83       28.00 o
   6   4   0     1323.88     1717.87       43.91 o
   7   4   0       51.09       39.11        9.41 o
   8   4   0    10596.96    10034.17       34.00 o
   9   4   0      547.80      576.34       12.33 o
  10   4   0        5.41        0.12        9.20 o
  11   4   0       33.68       33.42        6.24 o
  12   4   0      521.27      559.94       12.69 o
   1   5   0    53219.67    52670.76      145.08 o
   2   5   0     6944.51     7211.99       48.06 o
   3   5   0     5071.50     4989.24       50.79 o
   4   5   0       55.13       62.55       31.12 o
   5   5   0      306.62      249.11       35.44 o
   6   5   0      370.27      511.07       33.78 o
   7   5   0      847.40      854.52       11.45 o
   8   5   0    42406.93    38275.08       66.30 o
   9   5   0     2692.81     2535.21       18.48 o
  10   5   0      134.89      123.08        8.84 o
  11   5   0       -2.38        0.20        4.00 o
  12   5   0        1.51       13.73        5.40 o
   0   6   0    21198.00    21324.76      150.71 o
   1   6   0    25391.54    26212.27      112.63 o
   2   6   0      406.38      553.76       33.73 o
   3   6   0       41.55      102.78       20.86 o
   4   6   0     1160.18     1053.11       43.99 o
   5   6   0     6312.27     6333.75       52.05 o
   6   6   0     3025.82     2720.05       17.55 o
   7   6   0     1382.14     1240.97       16.59 o
   8   6   0     3204.00     2988.72       20.65 o
   9   6   0    23717.50    21485.00       44.97 o
  10   6   0      266.27      281.77        9.56 o
  11   6   0       59.51       63.18        6.78 o
   1   7   0    48528.34    43979.55      154.33 o
   2   7   0      679.12      583.71       32.70 o
   3   7   0       95.81      139.00       38.05 o
   4   7   0     7522.26     7174.11       63.15 o
   5   7   0       20.62        7.99        9.07 o
   6   7   0       -4.31        1.91        7.52 o
   7   7   0      463.10      507.44       12.30 o
   8   7   0     2114.39     1912.65       15.90 o
   9   7   0       36.32       42.79        7.23 o
  10   7   0      648.18      624.98       10.32 o
  11   7   0       23.85       27.87        6.77 o
   0   8   0   146025.00   144583.03      380.79 o
   1   8   0     1570.37     1699.77       55.68 o
   2   8   0      379.15      342.50       57.30 o
   3   8   0      446.62      519.18       62.26 o
   4   8   0     4361.58     4784.43       26.25 o
   5   8   0     1591.60     1613.99       15.10 o
   6   8   0      284.90      306.40       10.09 o
   7   8   0      772.62      762.69       12.89 o
   8   8   0     4167.57     3822.29       20.11 o
   9   8   0     2635.72     2615.93       13.86 o
  10   8   0      268.55      262.03        9.41 o
  11   8   0        7.51        5.19        6.44 o
   1   9   0     1659.62     1822.40       59.74 o
   2   9   0      916.52      949.47       13.49 o
   3   9   0       68.56       68.72       12.66 o
   4   9   0       60.16       84.46       10.79 o
   5   9   0     1083.70     1002.39       16.59 o
   6   9   0     1535.58     1583.54       15.20 o
   7   9   0       -0.68       21.80       13.25 o
   8   9   0     9009.60     8243.37       31.37 o
   9   9   0      571.03      606.56        9.51 o
  10   9   0       98.12      106.76        8.83 o
   0  10   0      616.05      528.94       18.28 o
   1  10   0     4088.46     3683.99       38.46 o
   2  10   0     1228.52     1306.43       19.91 o
   3  10   0      106.67      125.89       12.18 o
   4  10   0      653.10      708.21       14.67 o
   5  10   0     6222.66     5794.57       32.89 o
   6  10   0     2797.43     2625.84       21.26 o
   7  10   0      172.21      190.64       12.86 o
   8  10   0     1452.35     1364.77       13.90 o
   9  10   0     2685.79     2683.24       14.87 o
  10  10   0      114.68      160.88        7.57 o
   1  11   0     1147.31     1058.91       18.56 o
   2  11   0       -6.93        0.61        8.42 o
   3  11   0     1668.98     1678.94       19.92 o
   4  11   0       99.96      150.65       14.84 o
   5  11   0      463.00      388.75       17.37 o
   6  11   0       26.63       54.60       12.15 o
   7  11   0      514.20      513.42       12.74 o
   8  11   0     2365.17     2272.03       15.74 o
   9  11   0       68.49       76.78        8.77 o
   0  12   0    34988.60    33531.14      111.69 o
   1  12   0      617.51      617.55       15.64 o
   2  12   0      541.09      586.69       16.33 o
   3  12   0     1708.04     1557.75       19.04 o
   4  12   0      157.31      187.99       16.01 o
   5  12   0       31.70       19.96       14.02 o
   6  12   0       66.78       89.61       12.47 o
   7  12   0      508.38      465.10       10.51 o
   8  12   0      826.76      803.87       11.20 o
   1  13   0     1825.27     1654.75       29.26 o
   2  13   0      113.56      122.63       12.53 o
   3  13   0      233.72      297.07       14.67 o
   4  13   0     1572.67     1541.73       24.63 o
   5  13   0     3437.21     3060.00       31.78 o
   6  13   0       21.15       31.94        8.47 o
   7  13   0       65.47       46.97        6.19 o
   0  14   0     2154.59     2098.94       40.11 o
   1  14   0      254.15      243.11       14.61 o
   2  14   0       -7.86        5.21       45.01 o
   3  14   0      541.45      559.45       10.74 o
   4  14   0       21.06       12.94       10.03 o
   5  14   0     1096.51      995.31       12.80 o
   6  14   0      389.56      439.40        8.04 o
   1  15   0       -8.79       24.03       12.60 o
   2  15   0      170.03      212.61       11.31 o
   3  15   0      388.71      433.19       18.07 o
   4  15   0        7.40        9.74        9.21 o
 -13   0   1       15.87       13.47        8.78 o
 -11   0   1      378.26      358.23       13.85 o
  -9   0   1     1852.68     1889.29       22.29 o
  -7   0   1      358.31      539.58      192.40 o
  -5   0   1       23.32       49.55       46.13 o
  -3   0   1      748.71      638.43       19.99 o
  -1   0   1      283.80      349.83        8.78 o
   1   0   1   191653.02   199611.84      950.07 o
   3   0   1    18538.30    21663.86      107.96 o
   5   0   1     1747.69     1889.33       52.95 o
   7   0   1     1060.81      879.71       18.18 o
   9   0   1    40326.54    38547.54       74.99 o
  11   0   1       16.36       12.92       10.01 o
 -13   1   1      639.25      550.77       12.46 o
 -12   1   1      966.48      910.68       10.24 o
 -11   1   1      291.03      349.62        8.35 o
 -10   1   1     5321.71     5212.97       22.93 o
  -9   1   1      173.92      169.27        9.31 o
  -8   1   1     6307.35     6047.90       25.40 o
  -7   1   1     1263.17     1395.56       76.89 o
  -6   1   1     1580.17     1859.61       38.90 o
  -5   1   1     4569.39     5110.07       43.26 o
  -4   1   1    15489.48    15697.99       69.61 o
  -3   1   1    86926.03    90999.90      112.86 o
  -2   1   1     3587.31     3996.50       16.99 o
  -1   1   1    36951.11    40098.72       56.23 o
   0   1   1    38421.26    40873.18       56.24 o
   1   1   1    42388.01    45902.43       84.95 o
   2   1   1     8476.70     8458.71       45.62 o
   3   1   1      171.76      265.45       15.65 o
   4   1   1    20369.40    20332.28      105.21 o
   5   1   1      192.05      148.08       34.04 o
   6   1   1      338.58      500.75       69.81 o
   7   1   1      531.15      617.25       10.03 o
   8   1   1    14716.67    14510.04       33.05 o
   9   1   1    23910.74    22010.06       45.59 o
  10   1   1        8.56        0.63        7.47 o
  11   1   1       52.07       73.97        7.29 o
  12   1   1       -2.38        2.11        5.93 o
 -12   2   1      614.57      655.60        8.78 o
 -11   2   1      115.64      124.78        7.15 o
 -10   2   1      993.52     1009.64       13.36 o
  -9   2   1     2165.45     2049.74       16.24 o
  -8   2   1    16701.06    15200.15       40.64 o
  -7   2   1     5976.25     6081.03      100.89 o
  -6   2   1     5796.55     4770.75       60.18 o
  -5   2   1     4517.39     4555.46       59.60 o
  -4   2   1      186.32      156.59       22.41 o
  -3   2   1     2372.31     2806.31       25.30 o
  -2   2   1   138709.27   155980.83      377.04 o
  -1   2   1     8352.74     8873.31       28.14 o
   0   2   1   147710.34   157580.88      361.78 o
   1   2   1     8723.80     9171.14       28.54 o
   2   2   1     2702.80     2712.60       24.84 o
   3   2   1     2321.21     2313.68       37.73 o
   4   2   1    18385.10    18239.75      154.55 o
   5   2   1     3015.57     3216.92       34.57 o
   6   2   1      265.80      243.66       62.76 o
   7   2   1     5371.34     5383.86       20.71 o
   8   2   1     4994.35     4716.71       25.57 o
   9   2   1     1290.72     1236.95       16.23 o
  10   2   1      346.79      409.04       10.07 o
  11   2   1      172.21      149.66        7.54 o
  12   2   1      112.91       99.18        7.13 o
 -12   3   1      686.68      623.96       10.38 o
 -11   3   1       41.53       42.01        7.73 o
 -10   3   1     5169.50     4702.75       26.50 o
  -9   3   1     2980.86     3068.56       18.28 o
  -8   3   1     1480.55     1528.87       15.06 o
  -7   3   1       90.00       94.90        8.92 o
  -6   3   1       22.24        4.15       51.92 o
  -5   3   1     1160.30     1066.21       30.66 o
  -4   3   1      793.39      918.29       25.90 o
  -3   3   1    22670.03    24302.05       71.11 o
  -2   3   1      721.54      740.69       15.06 o
  -1   3   1    49058.80    51363.14       86.99 o
   0   3   1    92688.34    96243.98      137.54 o
   1   3   1    21213.10    20620.07       56.66 o
   2   3   1    44830.37    46329.25      138.17 o
   3   3   1     1993.61     2364.31       48.24 o
   4   3   1     9997.41    10726.10       82.09 o
   5   3   1     8767.22     8319.96       54.32 o
   6   3   1     5309.04     4961.32       45.89 o
   7   3   1      638.78      587.58       11.70 o
   8   3   1    28848.44    27049.98       53.06 o
   9   3   1    16578.03    14773.19       45.76 o
  10   3   1       54.68       65.02        9.41 o
  11   3   1      168.69      139.76        6.92 o
  12   3   1        5.16        3.17        7.67 o
 -12   4   1      146.06      165.66        8.79 o
 -11   4   1       10.48        3.42        7.50 o
 -10   4   1       14.81        0.15        9.49 o
  -9   4   1      556.16      510.54       12.59 o
  -8   4   1     7503.77     7224.49       29.40 o
  -7   4   1     8274.24     8222.43       28.43 o
  -6   4   1     2855.00     2600.78       33.66 o
  -5   4   1     1998.34     2215.95       28.92 o
  -4   4   1     1244.55     1411.44       25.48 o
  -3   4   1     4789.87     4793.43       40.18 o
  -2   4   1     4363.18     4772.84       44.10 o
  -1   4   1    21394.50    23455.51       70.16 o
   0   4   1    10274.50    11388.77       54.75 o
   1   4   1   139816.64   139989.20      346.53 o
   2   4   1      348.67      431.15       18.40 o
   3   4   1     9398.05     9586.97       97.39 o
   4   4   1     6953.78     7205.56       43.67 o
   5   4   1     1191.30     1323.22       32.13 o
   6   4   1     1104.77     1206.59       44.85 o
   7   4   1     1205.15     1172.79       13.03 o
   8   4   1      333.37      345.45       10.24 o
   9   4   1    14612.52    13496.81       42.42 o
  10   4   1      335.16      351.96       10.66 o
  11   4   1       93.56       78.12        6.37 o
  12   4   1      215.26      211.32        9.20 o
 -12   5   1      294.37      273.16        7.86 o
 -11   5   1        3.02        7.99       15.16 o
 -10   5   1     1681.32     1567.43       16.06 o
  -9   5   1      987.36      981.43       13.94 o
  -8   5   1     7811.93     6938.06       30.08 o
  -7   5   1      703.60      711.46       12.30 o
  -6   5   1     2955.39     3359.30       50.68 o
  -5   5   1      581.24      591.07       39.83 o
  -4   5   1     9465.80     8438.67       58.70 o
  -3   5   1     3588.27     3850.73       46.44 o
  -2   5   1     3496.61     3439.48       43.78 o
  -1   5   1    13217.52    12918.35       75.21 o
   0   5   1      643.30      472.78       20.02 o
   1   5   1     7413.16     7496.98       38.87 o
   2   5   1      713.03      835.49       23.33 o
   3   5   1     1146.14     1480.92       20.42 o
   4   5   1     2651.14     2761.96       26.90 o
   5   5   1      166.34      131.17       40.99 o
   6   5   1     2482.74     2531.68       15.75 o
   7   5   1       68.42       99.90       10.05 o
   8   5   1     1355.21     1318.61       14.72 o
   9   5   1    14933.26    13409.60       47.38 o
  10   5   1       20.69        2.75        7.55 o
  11   5   1      809.13      716.61        9.28 o
  12   5   1      237.09      223.82       10.96 o
 -11   6   1       27.60       22.56        6.61 o
 -10   6   1     3965.92     3781.78       19.22 o
  -9   6   1     2148.27     1893.57       17.08 o
  -8   6   1     5888.97     5408.35       26.47 o
  -7   6   1     6505.27     6053.61       30.25 o
  -6   6   1     1344.77     1125.96       15.47 o
  -5   6   1     4149.74     3847.38       57.56 o
  -4   6   1       86.66      218.11       40.47 o
  -3   6   1       84.74      113.25       40.13 o
  -2   6   1      213.34      270.21       33.18 o
  -1   6   1     4945.64     4412.99       54.71 o
   0   6   1    23271.62    22565.51      103.94 o
   1   6   1    10488.13     9690.92       59.41 o
   2   6   1     1581.77     1837.34       27.34 o
   3   6   1     3029.47     3256.08       27.79 o
   4   6   1    13898.78    12925.71       68.53 o
   5   6   1      438.84      519.64       55.80 o
   6   6   1       16.77       13.13       23.56 o
   7   6   1     3870.53     3679.53       18.48 o
   8   6   1     3311.18     3114.86       15.76 o
   9   6   1     1218.46     1209.73       10.55 o
  10   6   1     2363.35     2214.30       16.41 o
  11   6   1      172.82      154.30        7.38 o
 -11   7   1      180.42      157.37        8.80 o
 -10   7   1      462.45      444.84        8.74 o
  -9   7   1     8180.32     7887.46       28.68 o
  -8   7   1       19.66       10.95        8.38 o
  -7   7   1       14.95        4.81       24.64 o
  -6   7   1     1939.07     1863.31       17.00 o
  -5   7   1       67.89       51.57       10.14 o
  -4   7   1     1439.01     1138.87       60.25 o
  -3   7   1     6561.78     6949.13       60.41 o
  -2   7   1     3286.52     3057.59       50.83 o
  -1   7   1    33772.27    32760.15      125.68 o
   0   7   1    36045.93    34719.48      117.66 o
   1   7   1    14274.50    13136.07       84.64 o
   2   7   1     6757.24     7370.56       43.88 o
   3   7   1     3107.38     3027.70       35.82 o
   4   7   1      965.72     1078.92       62.89 o
   5   7   1     1878.96     1862.80       13.20 o
   6   7   1       19.02       15.92        8.22 o
   7   7   1      149.18      158.66        8.86 o
   8   7   1    18717.04    17158.58       36.14 o
   9   7   1     8425.05     7756.18       22.31 o
  10   7   1      877.16      825.14       11.47 o
  11   7   1       20.77       27.94        6.98 o
 -11   8   1        9.40       10.94        8.93 o
 -10   8   1      535.98      496.19       11.35 o
  -9   8   1     2409.56     2244.43       16.17 o
  -8   8   1     8119.64     7443.54       29.20 o
  -7   8   1     6180.40     5935.05       29.84 o
  -6   8   1     1102.37     1012.40       15.54 o
  -5   8   1     1365.50     1435.83       12.67 o
  -4   8   1      208.13      288.65       10.88 o
  -3   8   1     2751.85     2772.96       65.77 o
  -2   8   1      291.93      280.53       66.51 o
  -1   8   1    16723.28    16561.15       97.32 o
   0   8   1    18527.36    17600.60      105.10 o
   1   8   1    36257.36    33363.86      210.82 o
   2   8   1     9237.20     9026.78       64.91 o
   3   8   1     8805.56     8659.24       38.49 o
   4   8   1     7271.56     7101.54       27.43 o
   5   8   1      645.35      593.31       11.99 o
   6   8   1      567.04      554.56       10.49 o
   7   8   1     1609.50     1513.44       13.12 o
   8   8   1       12.29        1.92        6.60 o
   9   8   1     1621.94     1627.16       11.33 o
  10   8   1       14.39        4.47        9.05 o
  11   8   1       39.29       56.75        7.47 o
 -10   9   1     2203.78     2179.36       22.48 o
  -9   9   1        2.11        0.19        5.28 o
  -8   9   1     7672.65     6837.16       31.52 o
  -7   9   1      627.45      590.64       12.96 o
  -6   9   1     1380.41     1325.65       17.47 o
  -5   9   1     5891.51     5441.18       27.62 o
  -4   9   1     6672.49     6317.50       34.67 o
  -3   9   1       29.11       26.20       10.26 o
  -2   9   1       11.81        0.67        9.20 o
  -1   9   1      630.95      632.48       54.92 o
   0   9   1      966.54     1395.97       65.08 o
   1   9   1       -2.17        2.13       36.26 o
   2   9   1      174.32      198.37        9.38 o
   3   9   1     1135.73     1179.02       15.45 o
   4   9   1      524.96      481.52       14.77 o
   5   9   1      951.30      975.76       14.94 o
   6   9   1       49.31       44.53        9.83 o
   7   9   1      308.26      340.78       12.09 o
   8   9   1      821.05      799.56       11.39 o
   9   9   1     7484.86     7173.72       23.92 o
  10   9   1      349.08      300.52       11.12 o
 -10  10   1     1876.56     2015.00       15.24 o
  -9  10   1      619.95      608.33        9.94 o
  -8  10   1      835.67      794.29       13.68 o
  -7  10   1      858.46      722.86       24.36 o
  -6  10   1     1161.00      988.45       35.83 o
  -5  10   1     2003.75     1841.14       29.04 o
  -4  10   1     1427.93     1530.03       27.80 o
  -3  10   1      707.63      659.58       21.60 o
  -2  10   1     1420.83     1345.14       26.97 o
  -1  10   1      571.18      449.74       17.99 o
   0  10   1      362.81      301.36       12.58 o
   1  10   1     2981.66     2677.98       17.26 o
   2  10   1     1024.36     1012.09       14.24 o
   3  10   1     9113.94     8924.78       36.66 o
   4  10   1     6722.77     6107.29       37.59 o
   5  10   1      100.81      117.24       13.10 o
   6  10   1        0.72        8.05        5.61 o
   7  10   1      110.38      115.04       11.97 o
   8  10   1      439.64      481.07        9.49 o
   9  10   1       96.69      120.30        7.42 o
  -9  11   1     3089.95     3357.05       14.65 o
  -8  11   1      992.40      962.12       10.95 o
  -7  11   1       42.70       16.11       10.76 o
  -6  11   1       22.27       11.15       16.13 o
  -5  11   1     2930.35     2598.89       33.82 o
  -4  11   1       56.77       54.05       15.59 o
  -3  11   1     6371.22     6352.43       47.87 o
  -2  11   1     1853.44     1641.65       30.45 o
  -1  11   1     3595.27     3137.61       39.79 o
   0  11   1     6472.49     6358.85       30.35 o
   1  11   1      286.34      237.00       11.81 o
   2  11   1     4689.90     4545.38       30.03 o
   3  11   1      810.77      706.81       17.88 o
   4  11   1     3756.47     3577.01       28.44 o
   5  11   1       45.23       53.95       10.95 o
   6  11   1      592.26      572.07       13.19 o
   7  11   1      226.82      243.72        9.47 o
   8  11   1     2558.73     2501.18       15.28 o
  -8  12   1     2263.28     2225.45       16.88 o
  -7  12   1      185.18      219.37        9.78 o
  -6  12   1     1584.03     1423.23       23.84 o
  -5  12   1      209.03      206.08       12.69 o
  -4  12   1     3074.09     2777.49       24.06 o
  -3  12   1        5.31        6.51       11.69 o
  -2  12   1      888.37      847.32       16.06 o
  -1  12   1     3498.74     2933.09       32.53 o
   0  12   1     1389.07     1442.50       19.99 o
   1  12   1     8991.72     8827.75       46.96 o
   2  12   1      768.79      733.30       19.02 o
   3  12   1       45.28       34.36       15.66 o
   4  12   1     1442.48     1412.59       22.57 o
   5  12   1     1355.11     1417.12       17.97 o
   6  12   1        9.08        0.00       12.20 o
   7  12   1       17.46       18.30        8.82 o
   8  12   1        2.68        7.34      143.88 o
  -7  13   1      699.16      689.80        9.39 o
  -6  13   1     1330.62     1170.97       15.28 o
  -5  13   1      756.35      732.85       17.18 o
  -4  13   1     1198.49     1082.66       18.10 o
  -3  13   1     1505.55     1527.12       20.67 o
  -2  13   1      204.15      184.36       13.42 o
  -1  13   1     3251.40     3147.25       30.80 o
   0  13   1      185.72      197.84       16.35 o
   1  13   1      987.90     1068.15       16.52 o
   2  13   1      137.00      137.46       12.84 o
   3  13   1       13.45        8.61       15.35 o
   4  13   1     1417.28     1307.46       19.11 o
   5  13   1       24.70       10.43       31.01 o
   6  13   1       83.07      113.29        8.31 o
   7  13   1       93.05      111.30        8.17 o
  -6  14   1       39.47       45.70        5.84 o
  -5  14   1     2923.08     2772.64       24.53 o
  -4  14   1       77.49       78.92       18.87 o
  -3  14   1       20.74       25.23       11.78 o
  -2  14   1       21.03       15.35       16.11 o
  -1  14   1       81.25       75.34       15.30 o
   0  14   1       55.19       34.84       13.58 o
   1  14   1     2106.02     2051.33       26.49 o
   2  14   1      434.79      386.01       13.74 o
   3  14   1     1059.28     1124.77       14.94 o
   4  14   1      773.76      745.72       10.60 o
   5  14   1      465.60      452.24       12.27 o
   6  14   1        2.76       26.99        6.83 o
  -4  15   1       28.25       40.00        9.75 o
  -2  15   1      458.40      521.73       17.48 o
  -1  15   1     2345.38     2452.18       22.77 o
   0  15   1     1372.45     1564.36       18.96 o
   1  15   1      561.37      697.64       15.37 o
   2  15   1      958.56     1001.28       17.14 o
   3  15   1      363.51      883.98        7.39 o
   4  15   1      297.40      485.73       14.46 o
 -12   0   2     3206.84     2926.36       21.38 o
 -10   0   2      863.62      854.87       15.33 o
  -8   0   2       55.00        7.97       14.88 o
  -6   0   2     4276.33     4280.62       55.18 o
  -4   0   2    96131.70   100740.82      278.22 o
  -2   0   2       37.09      109.62       16.78 o
   0   0   2    47006.65    48235.34      127.12 o
   2   0   2     2940.04     2772.24       47.16 o
   4   0   2     9346.41     8797.42       96.63 o
   6   0   2     6791.19     6734.83      190.48 o
   8   0   2      920.64     1019.95       15.41 o
  10   0   2      375.94      373.38       15.24 o
  12   0   2      385.81      331.93       10.34 o
 -13   1   2     1022.54      844.37        9.36 o
 -12   1   2     1992.41     1784.25       12.36 o
 -11   1   2       27.89       14.63        7.00 o
 -10   1   2       -2.54        4.84        8.18 o
  -9   1   2      780.56      746.65       11.99 o
  -8   1   2       93.14       73.52       10.78 o
  -7   1   2     2147.04     2221.20       41.81 o
  -6   1   2    38743.65    34341.20      167.69 o
  -5   1   2     1998.44     1704.27       35.62 o
  -4   1   2    14233.65    13968.24       99.05 o
  -3   1   2     1425.36     1630.09       20.44 o
  -2   1   2     5617.40     6069.89       28.64 o
  -1   1   2       35.09        0.56       12.01 o
   0   1   2     1404.11     1751.14       16.20 o
   1   1   2     6548.54     6233.63       34.36 o
   2   1   2       25.97       36.84       15.54 o
   3   1   2    80894.13    83624.27      188.73 o
   4   1   2    14950.53    14746.64      122.60 o
   5   1   2     8987.54     7749.49       70.13 o
   6   1   2        9.93      271.04       97.09 o
   7   1   2     1821.61     1590.87       13.10 o
   8   1   2     6803.99     6987.69       25.13 o
   9   1   2       42.12       61.77        8.13 o
  10   1   2       14.43       15.19        7.75 o
  11   1   2      814.27      723.56        8.73 o
  12   1   2     1807.00     1480.47       17.15 o
 -13   2   2     1322.06     1150.77       11.81 o
 -12   2   2       -2.56        4.21        7.93 o
 -11   2   2     1884.00     1904.35       13.23 o
 -10   2   2       68.51       58.53        9.06 o
  -9   2   2      845.21      840.55       12.07 o
  -8   2   2     1525.97     1503.41       12.75 o
  -7   2   2     2057.35     2380.46       27.75 o
  -6   2   2     2196.50     2339.17       61.71 o
  -5   2   2    77895.30    72413.04      324.58 o
  -4   2   2    10834.27    10817.65       82.54 o
  -3   2   2     6584.71     6649.27       40.52 o
  -2   2   2     4005.88     4444.17       27.17 o
  -1   2   2    27788.53    28256.72       68.19 o
   0   2   2     5706.65     6050.33       27.34 o
   1   2   2   126178.43   128172.09      302.67 o
   2   2   2     1098.52     1036.12       25.32 o
   3   2   2    11985.90    12431.12      117.01 o
   4   2   2     5948.33     5692.35       97.16 o
   5   2   2     2406.19     1845.49       45.75 o
   6   2   2      353.53      369.15       58.47 o
   7   2   2      399.61      320.46       11.19 o
   8   2   2     1670.29     1660.12       16.18 o
   9   2   2     1706.96     1796.36       16.81 o
  10   2   2      672.49      632.26       10.41 o
  11   2   2     1386.79     1200.49       12.54 o
  12   2   2      128.22      119.91        8.51 o
 -12   3   2       -4.60        0.20        9.41 o
 -11   3   2       43.15       44.87        7.25 o
 -10   3   2     1045.56     1066.50       13.01 o
  -9   3   2        4.79        2.26       24.79 o
  -8   3   2     3342.88     3302.47       19.09 o
  -7   3   2     2747.35     2584.36       15.81 o
  -6   3   2    15908.05    14719.93       90.01 o
  -5   3   2     5667.62     5455.29       46.79 o
  -4   3   2      360.16      484.44       29.19 o
  -3   3   2     7364.77     8091.27       50.03 o
  -2   3   2     2361.37     2278.99       21.83 o
  -1   3   2      182.82      266.80       18.60 o
   0   3   2    83434.52    85157.69      177.26 o
   1   3   2     2312.18     1973.41       26.10 o
   2   3   2    20312.10    21261.14       73.10 o
   3   3   2    41585.60    39444.22      182.59 o
   4   3   2     8509.34     7553.72       50.33 o
   5   3   2       94.47       34.60       37.42 o
   6   3   2      -20.41       16.58       51.84 o
   7   3   2      637.98      715.27       10.99 o
   8   3   2      140.68       96.66       10.42 o
   9   3   2      116.15      139.10       11.34 o
  10   3   2      290.94      309.91        9.79 o
  11   3   2     1134.15     1016.87       11.47 o
  12   3   2      416.58      377.34       13.50 o
 -12   4   2     1261.09     1096.24       10.48 o
 -11   4   2      237.17      267.26        8.36 o
 -10   4   2       44.16       29.69        9.33 o
  -9   4   2     2470.40     2525.77       18.89 o
  -8   4   2     1254.25     1315.13       14.90 o
  -7   4   2       39.42       20.13        9.04 o
  -6   4   2       26.95        0.73       65.70 o
  -5   4   2       49.45        0.65       54.18 o
  -4   4   2     4979.77     5266.11       43.01 o
  -3   4   2       12.67        1.40      147.48 o
  -2   4   2     4846.11     5220.24       33.93 o
  -1   4   2      519.92      493.20       25.91 o
   0   4   2     1877.74     2263.00       27.12 o
   1   4   2     3804.03     3520.69       34.85 o
   2   4   2      455.47      479.92       19.76 o
   3   4   2      938.83     1513.38       42.00 o
   4   4   2      192.43       97.97       28.27 o
   5   4   2     2121.64     2458.21       35.57 o
   6   4   2     1876.16     1653.27       12.85 o
   7   4   2      709.12      714.28       10.32 o
   8   4   2      505.45      505.30       10.18 o
   9   4   2      194.90      175.24        9.32 o
  10   4   2     1064.61      977.57       11.13 o
  11   4   2      268.63      228.60        8.11 o
  12   4   2     2166.51     1990.30       21.24 o
 -12   5   2      288.09      242.93        6.48 o
 -11   5   2       21.33       24.79        6.79 o
 -10   5   2      388.44      386.58       11.27 o
  -9   5   2     6584.47     6297.22       30.08 o
  -8   5   2     1327.99     1315.48       15.68 o
  -7   5   2      500.30      554.06       10.18 o
  -6   5   2     8485.02     7618.48       43.37 o
  -5   5   2     1292.48     1380.04       60.32 o
  -4   5   2     6267.60     5937.29       50.71 o
  -3   5   2    16191.90    16888.70       84.92 o
  -2   5   2        3.51        0.51       57.09 o
  -1   5   2      348.47      446.67       28.64 o
   0   5   2     1068.34     1248.04       28.67 o
   1   5   2     2181.97     2551.85       32.41 o
   2   5   2     5352.92     5371.93       50.71 o
   3   5   2    31405.47    31363.18       53.92 o
   4   5   2      154.87      219.25       24.23 o
   5   5   2    11073.10    10804.65       59.01 o
   6   5   2     3443.46     2994.48       17.05 o
   7   5   2     1822.19     1719.60       12.73 o
   8   5   2     1507.25     1708.34       12.80 o
   9   5   2       90.85       88.26        7.33 o
  10   5   2       27.83       25.55        6.86 o
  11   5   2      678.17      585.35       14.35 o
 -12   6   2      242.39      293.13       11.56 o
 -11   6   2      143.57      140.84        5.89 o
 -10   6   2      681.12      613.51       11.31 o
  -9   6   2        5.75        0.07        8.77 o
  -8   6   2     2067.34     1823.87       17.77 o
  -7   6   2       34.95       27.53       11.02 o
  -6   6   2      691.47      715.84       11.47 o
  -5   6   2    53568.12    46402.11      193.97 o
  -4   6   2     2278.55     2268.34       43.04 o
  -3   6   2      138.28       93.41       48.66 o
  -2   6   2      380.33      528.29       38.55 o
  -1   6   2    53466.65    51638.46      202.90 o
   0   6   2     5925.02     6550.10       52.99 o
   1   6   2     5287.48     5496.32       48.01 o
   2   6   2      278.81      281.79       28.44 o
   3   6   2     2815.04     2779.66       25.54 o
   4   6   2     8791.70     8528.44       48.30 o
   5   6   2      216.20      281.14        8.73 o
   6   6   2       23.75       15.24        8.85 o
   7   6   2     1106.59     1115.81       10.05 o
   8   6   2     3117.51     2959.06       14.94 o
   9   6   2       13.62       14.05       20.46 o
  10   6   2      689.10      633.95        9.77 o
  11   6   2     1151.56      987.09       14.94 o
 -11   7   2       61.28       65.27        6.93 o
 -10   7   2      407.60      436.50        9.34 o
  -9   7   2     1588.29     1519.12       13.30 o
  -8   7   2      388.01      351.36       11.01 o
  -7   7   2      566.20      660.35       12.07 o
  -6   7   2     4469.57     4152.72       21.61 o
  -5   7   2     4489.41     4486.07       34.37 o
  -4   7   2       27.34       41.49       51.35 o
  -3   7   2      230.55      238.95       63.31 o
  -2   7   2      477.66      645.94       60.24 o
  -1   7   2     4455.44     4075.11       68.74 o
   0   7   2    69619.24    65707.92      191.47 o
   1   7   2      155.11      216.48       43.51 o
   2   7   2    14029.05    13953.59       48.29 o
   3   7   2    21921.54    21054.24       70.77 o
   4   7   2     2099.68     2130.43       14.86 o
   5   7   2       14.26       10.94        8.09 o
   6   7   2      518.34      626.25        9.37 o
   7   7   2     1223.09     1128.31       10.42 o
   8   7   2      741.79      806.36        9.27 o
   9   7   2     2995.03     2701.20       16.13 o
  10   7   2      191.12      186.61        8.26 o
  11   7   2      767.84      851.49       15.20 o
 -11   8   2        8.11        9.50        7.04 o
 -10   8   2      506.91      498.58       10.69 o
  -9   8   2      616.21      640.79       10.33 o
  -8   8   2     5004.06     4862.18       23.46 o
  -7   8   2     1188.25     1124.42       13.09 o
  -6   8   2       42.39       33.21       11.64 o
  -5   8   2     6011.83     5458.39       30.85 o
  -4   8   2      218.24      196.08       10.62 o
  -3   8   2       34.84        4.50       76.15 o
  -2   8   2      635.37      552.53      101.66 o
  -1   8   2        3.51        6.38       59.79 o
   0   8   2     5601.83     6094.82       60.77 o
   1   8   2    11449.53    10943.26       85.57 o
   2   8   2       24.78       23.56       46.49 o
   3   8   2       10.48       38.96        8.07 o
   4   8   2       11.10       42.75       11.01 o
   5   8   2      219.82      209.47       10.38 o
   6   8   2      715.63      624.27       11.02 o
   7   8   2     2370.70     2350.02       14.18 o
   8   8   2     2508.41     2376.05       14.98 o
   9   8   2      204.72      212.76        7.61 o
  10   8   2      344.41      350.33        9.61 o
 -10   9   2      205.00      196.59       10.64 o
  -9   9   2     4446.24     4373.99       22.64 o
  -8   9   2     3914.83     3627.46       21.84 o
  -7   9   2     1797.87     1776.18       17.52 o
  -6   9   2     1105.45     1123.01       20.36 o
  -5   9   2       50.66       58.91       12.96 o
  -4   9   2     1366.15     1283.09       22.32 o
  -3   9   2      457.77      594.21       16.53 o
  -2   9   2     2096.91     1923.54       19.25 o
  -1   9   2     4151.69     4045.08       22.17 o
   0   9   2      387.79      381.57        8.91 o
   1   9   2     2929.48     2876.77       18.88 o
   2   9   2     2248.95     2168.76       16.77 o
   3   9   2      162.72      238.75       11.82 o
   4   9   2     2412.78     2254.13       30.07 o
   5   9   2     2542.00     2329.82       17.78 o
   6   9   2     3385.14     3034.35       18.37 o
   7   9   2      729.36      715.74       10.57 o
   8   9   2      371.54      349.95        8.90 o
   9   9   2     2121.79     2021.64       17.07 o
  10   9   2       36.43       53.56        9.95 o
 -10  10   2     1253.34     1295.17       14.14 o
  -9  10   2      532.98      491.51        9.99 o
  -8  10   2       25.54        8.17       12.08 o
  -7  10   2      816.88      815.73       17.89 o
  -6  10   2       16.02       21.53       21.72 o
  -5  10   2     8177.10     7393.27       36.02 o
  -4  10   2      562.07      608.65       15.21 o
  -3  10   2      527.89      478.73       13.76 o
  -2  10   2     3142.28     3210.30       24.90 o
  -1  10   2    29200.70    26169.73      100.35 o
   0  10   2    14548.33    14375.04       55.10 o
   1  10   2     5824.46     5633.72       28.11 o
   2  10   2       89.07      122.59       12.72 o
   3  10   2     4730.44     4307.45       33.21 o
   4  10   2     3083.76     2819.69       33.61 o
   5  10   2      426.70      391.61       14.89 o
   6  10   2      239.03      280.87        9.44 o
   7  10   2       23.73       34.22        8.80 o
   8  10   2     1572.00     1394.03       15.02 o
   9  10   2      741.54      762.62        9.60 o
  -9  11   2     4241.82     4128.48       20.42 o
  -8  11   2     2508.01     2271.06       18.64 o
  -7  11   2     1074.33     1090.66       16.60 o
  -6  11   2      523.68      500.57       20.83 o
  -5  11   2      188.93      188.82       19.38 o
  -4  11   2      321.50      275.87       21.76 o
  -3  11   2     3479.79     3183.08       25.09 o
  -2  11   2     1320.26     1369.50       16.82 o
  -1  11   2      278.41      285.85       12.31 o
   0  11   2    17407.22    15935.93       47.54 o
   1  11   2     3311.50     3147.75       20.37 o
   2  11   2     1608.21     1437.54       17.21 o
   3  11   2     3680.12     3291.53       30.27 o
   4  11   2     1654.19     1602.36       21.70 o
   5  11   2        1.58        6.08        8.11 o
   6  11   2     1980.06     1816.35       19.57 o
   7  11   2     3011.81     2760.84       18.83 o
   8  11   2       57.33       35.87        6.21 o
  -8  12   2     2416.75     2410.80       14.52 o
  -7  12   2      129.95      146.84        9.14 o
  -6  12   2      443.07      477.60       11.73 o
  -5  12   2     3235.46     3006.38       25.60 o
  -4  12   2     1538.66     1465.16       21.23 o
  -3  12   2       84.26       52.52       14.49 o
  -2  12   2      372.74      441.07       14.18 o
  -1  12   2     1786.20     1708.48       17.82 o
   0  12   2       -9.25        5.29       12.00 o
   1  12   2     1406.33     1401.24       17.06 o
   2  12   2       19.52        2.33       32.96 o
   3  12   2     2011.86     1923.41       22.69 o
   4  12   2       24.98       18.90       10.74 o
   5  12   2       72.81       86.84        9.48 o
   6  12   2      481.59      432.67       11.26 o
   7  12   2        1.13       19.36        6.27 o
   8  12   2      480.87      536.57       12.88 o
  -7  13   2      265.21      274.19        6.54 o
  -6  13   2      402.91      394.80       11.91 o
  -5  13   2     2116.87     1862.37       22.89 o
  -4  13   2      623.81      743.34       12.92 o
  -3  13   2      617.40      639.64       12.90 o
  -2  13   2     1515.81     1320.19       20.49 o
  -1  13   2      179.54      153.65       16.43 o
   0  13   2       28.01       19.99       12.53 o
   1  13   2       25.78       25.12       12.05 o
   2  13   2      593.73      549.76       15.32 o
   3  13   2      585.53      428.67       14.73 o
   4  13   2       22.17       22.03        8.01 o
   5  13   2      363.16      406.53        9.95 o
   6  13   2      146.83      147.62        9.41 o
   7  13   2       80.70       93.47        6.25 o
  -6  14   2      219.98      300.91        6.98 o
  -5  14   2      220.92      284.69       11.44 o
  -4  14   2      150.14      218.40       13.28 o
  -3  14   2      372.41      329.07       17.71 o
  -2  14   2       26.54       19.73       14.36 o
  -1  14   2     6325.08     5761.55       45.16 o
   0  14   2     2541.47     2668.44       29.77 o
   1  14   2     1129.11     1173.22       16.43 o
   2  14   2        9.21       13.55       12.48 o
   3  14   2      195.15      204.95       10.18 o
   4  14   2      863.37      937.16       12.72 o
   5  14   2       -4.46        2.73        7.37 o
  -4  15   2        1.05       15.93        0.88 o
  -3  15   2      526.65      779.58       14.00 o
  -2  15   2      817.51      831.81       21.81 o
  -1  15   2      493.88      473.13       21.52 o
   0  15   2     6091.59     5918.29       52.25 o
   1  15   2      785.10     1122.51       15.58 o
   2  15   2      552.93     1010.10       13.91 o
   3  15   2      107.37      269.82       12.53 o
 -13   0   3     4971.93     4176.28       32.78 o
 -11   0   3       21.70       11.38       11.75 o
  -9   0   3      747.23      870.90       15.70 o
  -5   0   3     2137.15     2291.17       44.70 o
  -3   0   3    57437.50    57644.41      236.38 o
  -1   0   3    56937.20    61477.56      195.39 o
   1   0   3     3362.77     3303.59       42.87 o
   3   0   3   111135.01    99763.46      328.47 o
   5   0   3     4096.83     4472.72       75.40 o
   7   0   3       40.43       53.01       11.18 o
   9   0   3     2724.66     2609.72       31.45 o
  11   0   3     1212.20     1065.82       17.31 o
 -13   1   3      796.78      803.32       10.61 o
 -12   1   3       -4.31        8.74        3.57 o
 -11   1   3      625.93      587.09        9.45 o
 -10   1   3     2822.82     2719.30       15.81 o
  -9   1   3      538.82      529.82       11.60 o
  -8   1   3       72.72       71.31        9.10 o
  -7   1   3     5332.79     5584.85       57.89 o
  -6   1   3     3667.05     3437.38       58.19 o
  -5   1   3   100627.00    94033.64      354.03 o
  -4   1   3       72.82      130.40       49.38 o
  -3   1   3     4113.71     4766.94       48.07 o
  -2   1   3    18799.28    20858.67       77.39 o
  -1   1   3    21603.17    23708.96       92.98 o
   0   1   3    18307.53    18951.26       61.51 o
   1   1   3     2307.46     2737.02       26.56 o
   2   1   3       24.79       19.82       20.12 o
   3   1   3    19093.20    18027.96      132.26 o
   4   1   3    54355.80    46978.72      211.20 o
   5   1   3      316.74      454.60       51.19 o
   6   1   3      136.80      215.69      110.35 o
   7   1   3     1817.23     1846.96       13.03 o
   8   1   3       -4.88        5.99       17.27 o
   9   1   3      300.34      334.69        9.17 o
  10   1   3       23.14       16.49        7.03 o
  11   1   3      379.82      379.93        6.76 o
  12   1   3     2782.54     2393.96       17.70 o
 -13   2   3      558.14      555.37        8.36 o
 -12   2   3      216.84      258.35        7.10 o
 -11   2   3      427.58      414.34        8.58 o
 -10   2   3      438.71      481.18       10.41 o
  -9   2   3        7.05        0.16        7.96 o
  -8   2   3        5.04        5.82        8.73 o
  -7   2   3     2477.23     2561.49       20.89 o
  -6   2   3      239.77      127.20       12.91 o
  -5   2   3      289.85      217.93       38.30 o
  -4   2   3    37662.55    35700.53      233.02 o
  -3   2   3      956.88     1218.71       31.40 o
  -2   2   3    13481.25    13878.45       72.44 o
  -1   2   3     8192.25     9037.14       55.26 o
   0   2   3      659.82      795.82       22.75 o
   1   2   3     2263.25     2401.04       32.18 o
   2   2   3     4172.71     4506.72       45.92 o
   3   2   3    10396.80    10993.61       91.36 o
   4   2   3     5021.27     4641.67       42.20 o
   5   2   3      220.05      237.79       47.87 o
   6   2   3     7418.06     8073.81       77.52 o
   7   2   3     1669.54     1705.68       14.87 o
   8   2   3      459.02      514.18       11.12 o
   9   2   3       -3.24        1.14        4.69 o
  10   2   3      481.95      521.13       11.48 o
  11   2   3       20.64        8.32        6.67 o
 -12   3   3       10.03        0.10        6.98 o
 -11   3   3      327.38      319.70        7.74 o
 -10   3   3     4116.87     3998.29       21.23 o
  -9   3   3     2154.11     2233.34       18.54 o
  -8   3   3       72.44       60.86        9.30 o
  -7   3   3     1117.24     1520.27       29.49 o
  -6   3   3     2981.04     2557.76       29.63 o
  -5   3   3     9388.19     8014.15       63.75 o
  -4   3   3      818.41     1200.34       33.34 o
  -3   3   3      516.45      781.41       22.47 o
  -2   3   3    13255.53    14387.27       68.98 o
  -1   3   3    61295.60    63558.14      251.65 o
   0   3   3    11536.18    12577.42       63.75 o
   1   3   3    36650.30    37767.54      116.21 o
   2   3   3     1152.97     1384.14       26.50 o
   3   3   3    18352.40    17453.88       85.39 o
   4   3   3    61302.56    55098.86      143.10 o
   5   3   3     1463.27     1254.69       49.16 o
   6   3   3     2270.07     2357.54       15.51 o
   7   3   3     1465.79     1520.03       13.98 o
   8   3   3      336.59      347.97        9.04 o
   9   3   3     2158.21     2144.74       15.00 o
  10   3   3        6.00        0.44        7.64 o
  11   3   3      116.23      121.34        9.16 o
 -12   4   3      213.29      217.42        7.51 o
 -11   4   3      262.55      272.27        8.63 o
 -10   4   3       28.62       31.65        7.63 o
  -9   4   3     3481.09     3319.38       21.23 o
  -8   4   3      275.65      266.73        9.35 o
  -7   4   3     2339.10     2154.45       13.12 o
  -6   4   3      374.08      594.11       79.47 o
  -5   4   3     1113.51     1265.72       50.30 o
  -4   4   3      262.20      132.88       31.74 o
  -3   4   3    23926.20    23336.55      137.34 o
  -2   4   3     2812.42     3303.14       38.66 o
  -1   4   3     2353.56     2173.01       38.84 o
   0   4   3      465.76      491.84       22.68 o
   1   4   3     1183.08     1354.20       28.23 o
   2   4   3     1083.19     1287.47       33.19 o
   3   4   3    13593.30    12728.86       46.27 o
   4   4   3     3494.09     3375.41       27.10 o
   5   4   3        7.60        9.03       50.38 o
   6   4   3       69.48       75.33        7.47 o
   7   4   3     1150.09     1141.40       11.78 o
   8   4   3        6.39       22.54        7.40 o
   9   4   3      314.63      406.72        8.07 o
  10   4   3       -6.06        0.96        5.86 o
  11   4   3     1550.99     1320.31       18.74 o
 -12   5   3       29.15       38.62        4.81 o
 -11   5   3      199.47      148.65        7.10 o
 -10   5   3       63.85       59.59        8.96 o
  -9   5   3        9.64       24.37        8.06 o
  -8   5   3      933.08     1012.39       11.96 o
  -7   5   3      121.49      103.89        9.93 o
  -6   5   3     4453.59     4355.13       21.98 o
  -5   5   3    39770.97    35239.79      150.77 o
  -4   5   3       74.86       80.15       39.96 o
  -3   5   3     6699.77     6729.95       51.25 o
  -2   5   3     4725.34     5196.22       48.48 o
  -1   5   3    19709.42    19100.22      121.46 o
   0   5   3    11865.44    11602.81       71.65 o
   1   5   3      637.28      658.68       26.28 o
   2   5   3     3467.19     3633.73       23.69 o
   3   5   3     8170.37     7296.10       35.30 o
   4   5   3    20311.69    19666.79       63.65 o
   5   5   3       24.97       12.97       25.23 o
   6   5   3     3635.95     3769.67       14.58 o
   7   5   3       99.25      118.30        7.75 o
   8   5   3      238.38      220.08        8.19 o
   9   5   3     1134.03     1175.25       10.92 o
  10   5   3        7.06        5.87        6.67 o
  11   5   3      148.19      144.35        9.82 o
 -12   6   3      214.90      246.84        7.03 o
 -11   6   3      100.79      110.31        6.57 o
 -10   6   3       21.78       16.61        7.30 o
  -9   6   3     1561.76     1584.03       14.07 o
  -8   6   3      197.46      236.84       10.05 o
  -7   6   3     2340.26     2280.87       17.82 o
  -6   6   3     1849.86     2014.88       19.61 o
  -5   6   3      586.60      649.23       85.64 o
  -4   6   3    20075.85    17973.48      108.01 o
  -3   6   3     1520.66     1882.85       38.76 o
  -2   6   3      525.30      731.10       48.69 o
  -1   6   3     1947.97     2256.46       56.56 o
   0   6   3      649.17      446.82       30.26 o
   1   6   3     1028.83      882.15       27.59 o
   2   6   3     1133.14     1030.94       26.17 o
   3   6   3      336.23      326.19       37.25 o
   4   6   3      386.78      268.87       10.27 o
   5   6   3     1447.94     1481.06       11.17 o
   6   6   3     1288.97     1479.37       10.36 o
   7   6   3     1390.29     1374.73       10.83 o
   8   6   3     1622.41     1713.29       13.56 o
   9   6   3      604.90      596.22        8.84 o
  10   6   3        0.76        3.67        6.11 o
  11   6   3      190.68      180.79        8.33 o
 -11   7   3       31.22       37.74        5.35 o
 -10   7   3       10.28        8.57       15.22 o
  -9   7   3     4044.71     3996.38       18.50 o
  -8   7   3     2133.40     1986.66       17.47 o
  -7   7   3     1229.02     1152.49       13.16 o
  -6   7   3     6566.84     6267.42       36.25 o
  -5   7   3      908.91      855.29       14.00 o
  -4   7   3     2498.22     2699.73       25.69 o
  -3   7   3      312.69      281.48       64.46 o
  -2   7   3     4214.74     4533.51       92.62 o
  -1   7   3    16521.07    15761.42      123.67 o
   0   7   3     4398.37     4672.43       70.08 o
   1   7   3     4415.47     4839.04       25.72 o
   2   7   3      779.56      903.54       14.37 o
   3   7   3     1331.32     1330.85       15.66 o
   4   7   3    29099.75    26389.51       55.67 o
   5   7   3      524.51      528.46       10.02 o
   6   7   3       45.15       40.83        8.15 o
   7   7   3     1443.02     1658.44       11.25 o
   8   7   3       96.28      114.24        7.93 o
   9   7   3     1089.50     1017.84       11.09 o
  10   7   3       91.83      106.40       11.77 o
 -11   8   3       52.25       63.66        8.55 o
 -10   8   3       15.92        0.16        6.07 o
  -9   8   3      946.61      822.96       11.11 o
  -8   8   3     1754.46     1603.83       14.10 o
  -7   8   3      784.83      641.02       14.01 o
  -6   8   3      232.51      241.31       11.56 o
  -5   8   3     2215.06     2172.17       21.40 o
  -4   8   3     3957.96     3506.40       25.21 o
  -3   8   3     1934.16     1706.26       20.41 o
  -2   8   3     4261.46     3908.57       80.13 o
  -1   8   3    21471.44    19661.94      116.26 o
   0   8   3      257.00      283.00       59.75 o
   1   8   3     1393.71     1331.15       41.09 o
   2   8   3     7269.78     6978.23       27.21 o
   3   8   3      671.99      606.22       11.78 o
   4   8   3     3473.15     3317.76       20.43 o
   5   8   3      123.47      194.18       10.02 o
   6   8   3       10.15       10.01       12.03 o
   7   8   3      391.85      358.15        9.05 o
   8   8   3      334.25      360.99        9.07 o
   9   8   3        4.67        0.24        5.36 o
  10   8   3      163.39      214.08        8.05 o
 -10   9   3     1113.08     1120.43       14.08 o
  -9   9   3     1192.98     1171.89       13.23 o
  -8   9   3      192.52      201.54        9.23 o
  -7   9   3     2200.66     2029.29       20.64 o
  -6   9   3      333.45      303.29       14.07 o
  -5   9   3     4128.85     3762.80       31.04 o
  -4   9   3      451.22      432.59       15.31 o
  -3   9   3     7878.07     7222.44       43.99 o
  -2   9   3     1377.32     1392.07       12.27 o
  -1   9   3     4526.95     4267.71       24.71 o
   0   9   3     7295.02     6514.77       27.42 o
   1   9   3      188.16      182.06       10.49 o
   2   9   3      875.46      858.59       13.96 o
   3   9   3     2884.18     2660.65       21.73 o
   4   9   3     2287.93     2088.78       22.15 o
   5   9   3       24.65       16.11       10.52 o
   6   9   3       13.98       12.86        9.33 o
   7   9   3     3765.19     3492.39       19.80 o
   8   9   3      222.12      221.42        8.43 o
   9   9   3     1498.42     1620.55       13.74 o
 -10  10   3      180.69      190.88        6.89 o
  -9  10   3      984.60      976.12       13.59 o
  -8  10   3     1281.28     1314.55       14.51 o
  -7  10   3      271.91      282.67       15.66 o
  -6  10   3      143.88      139.59       13.10 o
  -5  10   3     2349.56     2282.67       29.19 o
  -4  10   3      512.74      511.25       16.60 o
  -3  10   3     1389.56     1352.31       18.26 o
  -2  10   3      629.62      638.46       11.71 o
  -1  10   3      854.61      830.63       12.87 o
   0  10   3        6.64        1.81       10.42 o
   1  10   3     7745.12     7305.94       28.74 o
   2  10   3        7.41        2.94       11.03 o
   3  10   3     2957.38     2830.32       22.23 o
   4  10   3       45.51       44.87       12.60 o
   5  10   3     4197.15     3823.34       24.14 o
   6  10   3     1015.35     1104.20       13.08 o
   7  10   3       90.42      100.35        9.96 o
   8  10   3     5179.41     4967.23       25.89 o
  -9  11   3      165.44      195.28        6.42 o
  -8  11   3      695.39      739.79       11.56 o
  -7  11   3     1868.31     1754.87       22.99 o
  -6  11   3     1815.29     1693.22       25.33 o
  -5  11   3     3687.99     3263.73       40.74 o
  -4  11   3      807.18      774.38       14.60 o
  -3  11   3     3281.30     3181.32       24.76 o
  -2  11   3     4026.50     3701.39       32.73 o
  -1  11   3      747.85      770.32       14.57 o
   0  11   3    14636.65    13709.30       49.53 o
   1  11   3      862.21      721.47       11.97 o
   2  11   3      811.38      762.46       14.66 o
   3  11   3      382.89      412.17       14.28 o
   4  11   3     2226.37     2044.35       17.28 o
   5  11   3      104.10      116.42       10.20 o
   6  11   3      367.53      413.60        9.86 o
   7  11   3       18.18       11.44        7.06 o
   8  11   3       49.47       43.14        7.75 o
  -8  12   3     6694.03     6444.23       25.23 o
  -7  12   3      351.04      376.74        8.93 o
  -6  12   3      275.10      279.49        8.76 o
  -5  12   3      336.97      302.93       15.87 o
  -4  12   3       11.25        1.14       16.52 o
  -3  12   3        5.12       10.60       62.26 o
  -2  12   3      716.74      648.52       15.60 o
  -1  12   3     5004.07     4527.90       24.08 o
   0  12   3       19.90       43.86        9.99 o
   1  12   3      158.21      166.21       10.61 o
   2  12   3     2962.55     2658.56       23.10 o
   3  12   3     2420.92     2226.04       21.05 o
   4  12   3     2383.47     2228.95       16.08 o
   5  12   3      596.75      671.21       10.94 o
   6  12   3      580.58      566.89       13.12 o
   7  12   3       24.63       20.23        6.38 o
  -7  13   3      381.25      421.87        8.54 o
  -6  13   3     1315.59     1237.68       15.63 o
  -5  13   3     2626.27     2653.96       16.34 o
  -4  13   3      563.07      585.16       12.85 o
  -3  13   3       50.16       53.03       15.30 o
  -2  13   3        6.97        8.60        8.64 o
  -1  13   3      160.40      196.62       12.05 o
   0  13   3       14.42       11.26       81.28 o
   1  13   3      784.09      784.67       20.10 o
   2  13   3       17.12       32.94       10.38 o
   3  13   3      469.64      456.49       11.00 o
   4  13   3     2662.29     2485.86       16.87 o
   5  13   3      290.97      265.74       13.58 o
   6  13   3        4.05        4.20        5.21 o
  -6  14   3       80.06       78.98       12.03 o
  -5  14   3     1577.18     1733.88       18.00 o
  -4  14   3     1020.22     1207.34       21.38 o
  -3  14   3      664.43      631.26       20.13 o
  -2  14   3      784.31      737.38       22.22 o
  -1  14   3      161.57      173.38       17.70 o
   0  14   3     1110.66     1231.38       25.10 o
   1  14   3     2668.73     2590.35       30.65 o
   2  14   3       69.14       58.64       11.32 o
   3  14   3      319.92      377.60       10.73 o
   4  14   3       53.61       79.54        7.90 o
   5  14   3      128.08      145.30        7.64 o
  -4  15   3        7.35       19.61       11.54 o
  -3  15   3       74.34      100.30       10.18 o
  -2  15   3      860.23      871.89       19.94 o
  -1  15   3      920.03      966.99       22.74 o
   0  15   3     6899.54     6620.64       50.93 o
   1  15   3      836.62      916.15       14.27 o
   2  15   3      415.83      516.12       11.06 o
   3  15   3      535.68      860.78       10.68 o
 -12   0   4       96.41      108.63        9.49 o
 -10   0   4    12076.80    12662.67       66.69 o
  -8   0   4     7349.17     6877.53       30.58 o
  -6   0   4      144.75      168.69       52.00 o
  -4   0   4     5153.47     5873.23      129.23 o
  -2   0   4    10090.30    10562.36       84.50 o
   0   0   4    33363.40    34740.04      174.98 o
   2   0   4    12002.45    13679.18      117.31 o
   4   0   4    14660.30    13173.17      249.05 o
   6   0   4     4326.08     4376.38       37.80 o
   8   0   4      141.45      151.70       12.96 o
  10   0   4      446.34      407.65       14.05 o
 -13   1   4      751.88      790.94        9.82 o
 -12   1   4        6.94       11.65        5.81 o
 -11   1   4       50.19      106.00        7.39 o
 -10   1   4     2077.38     2400.13       15.28 o
  -9   1   4     1104.14     1036.54       12.55 o
  -8   1   4     2274.06     2741.99       11.97 o
  -7   1   4      373.31      514.50        7.73 o
  -6   1   4     4207.14     3926.69       33.11 o
  -5   1   4       -7.84       13.24       35.04 o
  -4   1   4     8194.15     7909.85       77.10 o
  -3   1   4     2865.85     2696.44       37.17 o
  -2   1   4     7835.07     8384.16       69.80 o
  -1   1   4     4604.97     5439.04       51.50 o
   0   1   4       22.05       13.46       25.90 o
   1   1   4      981.31     1128.27       28.71 o
   2   1   4      101.67      119.80       32.29 o
   3   1   4     9648.77     9202.10       88.68 o
   4   1   4    20539.05    17288.09      153.06 o
   5   1   4       36.16       52.68       63.53 o
   6   1   4      647.63      689.18        9.57 o
   7   1   4       10.99        2.89        6.72 o
   8   1   4       31.42       33.66        8.59 o
   9   1   4      682.76      788.67       11.96 o
  10   1   4     1058.69     1026.21       10.00 o
  11   1   4        5.96        5.26        7.03 o
 -12   2   4       69.27       58.87        6.38 o
 -11   2   4       -3.11        0.31       12.60 o
 -10   2   4       87.89       97.73        8.84 o
  -9   2   4      383.45      566.57        9.97 o
  -8   2   4     1018.79     1100.25       10.30 o
  -7   2   4      208.22      191.53        7.30 o
  -6   2   4     2820.66     2931.47       18.74 o
  -5   2   4      153.71      346.27       27.98 o
  -4   2   4    12756.20    12558.75      117.46 o
  -3   2   4    54620.38    54928.85      169.53 o
  -2   2   4      316.79      291.46       33.06 o
  -1   2   4     4301.41     4257.32       46.53 o
   0   2   4      143.37      241.46       34.42 o
   1   2   4     9005.76    10227.76      104.43 o
   2   2   4      234.54      241.27       34.60 o
   3   2   4    10945.00    10184.58       95.20 o
   4   2   4       62.01       86.77       31.74 o
   5   2   4      406.75      431.88       66.99 o
   6   2   4     1189.06     1478.89       10.18 o
   7   2   4      567.31      492.76        9.05 o
   8   2   4      799.87      884.30       11.13 o
   9   2   4     1052.18     1205.10       12.07 o
  10   2   4      241.78      242.93        8.69 o
  11   2   4        5.81        0.90        6.45 o
 -12   3   4     1987.90     1845.79       14.61 o
 -11   3   4        0.74        0.12        7.47 o
 -10   3   4     1487.95     1484.85       15.05 o
  -9   3   4      140.89      105.53        8.70 o
  -8   3   4      921.24     1186.20       11.07 o
  -7   3   4      322.73      366.84        7.98 o
  -6   3   4     6956.86     7086.12       62.68 o
  -5   3   4     1587.93     1562.13       47.58 o
  -4   3   4     1870.51     2127.08       41.62 o
  -3   3   4     2578.45     2905.40       49.39 o
  -2   3   4      481.35      480.42       35.69 o
  -1   3   4    26733.80    26369.72      150.86 o
   0   3   4    31880.65    32651.02      197.31 o
   1   3   4       66.78       95.74       31.65 o
   2   3   4     4761.26     4800.99       44.52 o
   3   3   4     2735.24     3057.29       24.49 o
   4   3   4     2609.96     2926.34       37.49 o
   5   3   4     1187.54     1243.64       53.38 o
   6   3   4     1166.39     1235.28       10.45 o
   7   3   4      487.86      657.11        8.81 o
   8   3   4      225.65      157.79        7.72 o
   9   3   4      694.68      802.85        9.75 o
  10   3   4      978.51      925.72       15.68 o
  11   3   4       22.26       29.42        5.84 o
 -12   4   4      125.80      130.41        8.01 o
 -11   4   4        5.73        0.04        6.37 o
 -10   4   4     5022.46     5561.15       23.87 o
  -9   4   4     6096.31     6308.32       25.66 o
  -8   4   4      402.11      384.31        8.66 o
  -7   4   4       47.66       44.92        7.86 o
  -6   4   4     9446.99     8814.79       62.23 o
  -5   4   4     1772.39     2051.75       56.00 o
  -4   4   4    23342.67    23882.31      106.72 o
  -3   4   4       12.60        1.18       34.31 o
  -2   4   4    13198.72    12478.70      102.36 o
  -1   4   4     3591.09     3246.68       52.00 o
   0   4   4     1856.75     2299.27       44.06 o
   1   4   4     4545.47     4551.24       32.35 o
   2   4   4     2382.72     2777.11       23.81 o
   3   4   4     3862.48     3995.45       26.99 o
   4   4   4     3394.57     3431.00       48.63 o
   5   4   4      496.67      527.54        8.88 o
   6   4   4     7735.75     7566.14       20.86 o
   7   4   4       36.65       73.90        7.36 o
   8   4   4     4890.37     4467.30       18.61 o
   9   4   4       11.53       12.46        7.92 o
  10   4   4     1013.86      938.78       15.57 o
  11   4   4       94.26       94.30        6.32 o
 -12   5   4      431.60      479.87        9.82 o
 -11   5   4      604.98      751.50        7.91 o
 -10   5   4     4226.29     4329.22       21.00 o
  -9   5   4     2013.67     1842.49       15.15 o
  -8   5   4       67.74       84.46        8.50 o
  -7   5   4     3123.06     3320.60       15.66 o
  -6   5   4      702.20      537.64       11.71 o
  -5   5   4      348.75      132.95       74.94 o
  -4   5   4      716.64      793.98       44.09 o
  -3   5   4       42.19       28.52       32.51 o
  -2   5   4      797.70      799.59       57.72 o
  -1   5   4     3118.13     2678.19       56.51 o
   0   5   4     7709.59     7438.52       61.16 o
   1   5   4      730.76      957.12       27.76 o
   2   5   4     4543.06     4663.26       32.06 o
   3   5   4     7121.29     7256.08       36.71 o
   4   5   4     7020.51     6538.29       28.02 o
   5   5   4     1994.75     1829.08       13.79 o
   6   5   4      318.73      336.69        9.08 o
   7   5   4      765.38      798.53       11.54 o
   8   5   4      128.52      143.19        8.16 o
   9   5   4       86.29      129.45        8.23 o
  10   5   4       38.79       37.50        7.58 o
  11   5   4      108.22      113.20        6.33 o
 -12   6   4      121.98      113.11        8.19 o
 -11   6   4      838.17      835.04        9.65 o
 -10   6   4       14.73        1.38        6.18 o
  -9   6   4      587.67      553.29        8.94 o
  -8   6   4       26.32       48.94        7.86 o
  -7   6   4      795.63      871.18       12.05 o
  -6   6   4      281.57      352.64        9.45 o
  -5   6   4     4999.56     5463.13       24.65 o
  -4   6   4     4679.64     4432.58       65.97 o
  -3   6   4     3818.43     4103.69       48.91 o
  -2   6   4     2389.17     2496.56       69.12 o
  -1   6   4       70.18       14.86       54.60 o
   0   6   4     7320.88     7436.88       59.67 o
   1   6   4    12783.72    13401.49       61.48 o
   2   6   4     1597.67     1515.04       38.49 o
   3   6   4     3570.74     3771.96       20.40 o
   4   6   4       84.82       45.38        8.50 o
   5   6   4       25.90       25.33        9.84 o
   6   6   4      210.30      271.82        8.33 o
   7   6   4      191.67      217.16        9.48 o
   8   6   4      182.13      250.03        8.53 o
   9   6   4      174.95      244.46        8.19 o
  10   6   4       19.56       29.15        8.51 o
 -11   7   4        9.06       11.94        6.16 o
 -10   7   4        9.68       19.16        6.51 o
  -9   7   4       20.53       24.28        6.82 o
  -8   7   4     2126.12     2247.58       13.52 o
  -7   7   4        9.47        0.88        7.72 o
  -6   7   4     5661.41     5185.87       28.59 o
  -5   7   4     7633.46     7220.45       35.37 o
  -4   7   4       57.40       78.58        9.26 o
  -3   7   4     1032.28      906.87       74.41 o
  -2   7   4       44.62       50.31       71.25 o
  -1   7   4     1861.30     2142.75       65.88 o
   0   7   4     9863.66     9564.94       58.33 o
   1   7   4     2366.41     2321.85       21.74 o
   2   7   4     1425.24     1313.72       14.15 o
   3   7   4     1606.54     1668.01       14.00 o
   4   7   4     2314.77     2219.29       15.78 o
   5   7   4      266.70      236.52       11.11 o
   6   7   4     1501.67     1642.18       15.16 o
   7   7   4      275.85      365.16        9.13 o
   8   7   4        2.10        0.25        6.73 o
   9   7   4        1.94        1.22       13.86 o
  10   7   4      481.71      502.67       10.14 o
 -11   8   4      553.47      591.87       13.73 o
 -10   8   4     1343.35     1528.44       12.41 o
  -9   8   4     2265.02     2255.79       13.50 o
  -8   8   4       88.03       77.74        8.34 o
  -7   8   4     1477.38     1393.48       15.01 o
  -6   8   4     6789.07     6085.78       32.43 o
  -5   8   4       22.76       14.37       11.21 o
  -4   8   4    16605.32    15665.76       43.36 o
  -3   8   4      403.78      313.16        9.81 o
  -2   8   4      200.07      223.30        8.91 o
  -1   8   4     5056.38     4610.21       20.67 o
   0   8   4       93.16      108.44        8.27 o
   1   8   4       49.87       53.83        7.52 o
   2   8   4      229.25      243.37        8.53 o
   3   8   4    10793.92    10429.12       29.69 o
   4   8   4      468.80      458.74       11.88 o
   5   8   4      244.31      235.29       11.35 o
   6   8   4     2530.21     2477.60       16.58 o
   7   8   4       11.37        9.22        8.31 o
   8   8   4     7921.72     7180.88       32.32 o
   9   8   4       56.62       57.11        6.97 o
 -10   9   4     1564.26     1590.41       17.70 o
  -9   9   4      762.77      796.29       10.00 o
  -8   9   4       30.15       14.80        9.69 o
  -7   9   4        1.57        5.87        8.75 o
  -6   9   4      296.09      271.45       14.29 o
  -5   9   4     6205.37     5221.36       41.89 o
  -4   9   4       13.54        2.84       14.74 o
  -3   9   4     2680.57     2578.83       20.35 o
  -2   9   4       -0.07        1.75        8.28 o
  -1   9   4       45.70       32.13        7.92 o
   0   9   4    10217.71     9937.08       28.23 o
   1   9   4      577.53      559.73       10.99 o
   2   9   4     5614.29     5405.24       20.82 o
   3   9   4      310.41      281.49       10.32 o
   4   9   4      220.96      220.55       11.24 o
   5   9   4       46.16       34.30       10.48 o
   6   9   4      554.59      496.27       11.39 o
   7   9   4     2656.49     2603.65       18.59 o
   8   9   4      332.50      301.60        8.88 o
   9   9   4      214.52      345.05        6.79 o
 -10  10   4       58.69       77.48        6.37 o
  -9  10   4       44.46       65.44       12.59 o
  -8  10   4     2080.86     1987.50       14.32 o
  -7  10   4       40.86       39.79       10.55 o
  -6  10   4      283.64      240.72       13.85 o
  -5  10   4     3717.40     3487.77       28.48 o
  -4  10   4       25.92       45.69       13.32 o
  -3  10   4       20.94       17.68        9.13 o
  -2  10   4     3046.13     2749.64       15.81 o
  -1  10   4     4665.62     4383.31       20.76 o
   0  10   4     7063.23     6886.15       28.97 o
   1  10   4      321.02      340.52       10.77 o
   2  10   4     2340.60     2221.27       19.26 o
   3  10   4      414.71      416.97       11.03 o
   4  10   4      449.79      450.25       12.37 o
   5  10   4      506.96      466.83       12.85 o
   6  10   4      172.71      174.89        9.39 o
   7  10   4       92.55      105.52        8.21 o
   8  10   4      281.88      252.62       10.89 o
  -9  11   4      420.80      449.46       10.13 o
  -8  11   4     2930.24     2745.14       16.30 o
  -7  11   4     1098.51     1016.09       13.89 o
  -6  11   4      361.38      323.54       10.88 o
  -5  11   4       92.45       79.51       10.22 o
  -4  11   4       41.46       68.09       12.89 o
  -3  11   4       -2.12        9.54       24.08 o
  -2  11   4      893.69      921.74       13.26 o
  -1  11   4     1095.80     1179.41       16.81 o
   0  11   4      350.81      383.17       11.43 o
   1  11   4      936.48      912.36       13.08 o
   2  11   4      293.44      297.56       10.86 o
   3  11   4     1154.23     1095.26       15.68 o
   4  11   4      282.85      235.88       11.67 o
   5  11   4      102.79       90.02       11.70 o
   6  11   4     1088.97     1069.79       13.72 o
   7  11   4      277.38      269.35       13.35 o
  -8  12   4      720.63      753.17       12.17 o
  -7  12   4      614.80      621.96        9.87 o
  -6  12   4     1048.85     1054.22       13.52 o
  -5  12   4      340.88      351.41       11.27 o
  -4  12   4      272.75      296.69       12.42 o
  -3  12   4        7.08        5.69       11.09 o
  -2  12   4      614.75      504.07       13.60 o
  -1  12   4       33.99       33.00        9.97 o
   0  12   4     1280.75     1251.86       16.26 o
   1  12   4     1394.25     1338.84       16.39 o
   2  12   4      301.26      325.14       12.49 o
   3  12   4      945.64      847.27       13.47 o
   4  12   4      936.62      905.66       13.45 o
   5  12   4       -1.98        4.76        7.84 o
   6  12   4        2.73        0.62       12.10 o
   7  12   4       81.87       87.84        6.56 o
  -7  13   4       72.17      137.32        5.99 o
  -6  13   4       49.12       48.23        7.86 o
  -5  13   4      848.58      844.70       13.25 o
  -4  13   4       61.60      104.66       11.83 o
  -3  13   4      344.37      288.25       16.01 o
  -2  13   4     1099.18     1041.98       21.55 o
  -1  13   4       32.39       56.38       12.71 o
   0  13   4      632.52      590.89       13.84 o
   1  13   4       81.51      104.85       12.01 o
   2  13   4      281.27      313.33       11.24 o
   3  13   4      525.25      515.16        9.93 o
   4  13   4      991.58     1085.47       12.76 o
   5  13   4       13.53       38.08        7.43 o
  -5  14   4      106.75      144.24        9.40 o
  -4  14   4      336.60      422.49       13.88 o
  -3  14   4      325.55      359.57       19.88 o
  -2  14   4      208.48      237.24       12.78 o
  -1  14   4      364.09      355.49       19.71 o
   0  14   4      481.05      498.80       14.13 o
   1  14   4      344.86      373.07       12.51 o
   2  14   4      965.99      928.63       16.47 o
   3  14   4        9.95       29.96        6.14 o
   4  14   4        2.83        3.61       10.26 o
  -3  15   4      -18.56        1.82        9.36 o
  -2  15   4      165.43      185.92       11.08 o
  -1  15   4      220.55      338.36       11.03 o
   0  15   4      223.00      250.16       10.68 o
   1  15   4      259.03      369.73       10.18 o
   2  15   4       67.44       97.45       11.81 o
 -11   0   5      855.01      652.89       13.97 o
  -9   0   5     8802.84    10674.54       55.18 o
  -7   0   5      670.47      534.01       11.99 o
  -5   0   5     1130.64     1525.61       80.03 o
  -3   0   5     6456.91     6567.38       56.02 o
  -1   0   5    23367.00    22161.19      215.53 o
   1   0   5    15734.75    15945.92      148.83 o
   3   0   5    18158.50    17084.71       55.74 o
   5   0   5        0.63        0.13       11.94 o
   7   0   5    10848.65    12165.80       63.67 o
   9   0   5       49.34       78.67       12.05 o
  11   0   5       14.28       26.51       10.84 o
 -12   1   5      421.11      415.23        7.26 o
 -11   1   5      474.17      443.50        9.87 o
 -10   1   5     6124.00     6886.31       38.44 o
  -9   1   5      259.26      356.24       12.15 o
  -8   1   5        4.28       26.32        6.31 o
  -7   1   5      223.25      265.10        6.93 o
  -6   1   5     5167.28     5545.36       27.59 o
  -5   1   5     1242.54     1096.51       43.06 o
  -4   1   5      277.62      393.71       28.79 o
  -3   1   5     1538.66     1347.47       23.72 o
  -2   1   5    14449.77    13826.77       90.69 o
  -1   1   5    91992.14    85788.12      270.64 o
   0   1   5     1072.66     1103.09       78.54 o
   1   1   5      152.24      175.04       36.96 o
   2   1   5      968.09     1028.00       32.09 o
   3   1   5      451.77      503.41       44.07 o
   4   1   5      179.20      279.41       58.32 o
   5   1   5     3130.58     3006.35       16.90 o
   6   1   5       93.88      177.33       10.08 o
   7   1   5     2782.27     3293.30       20.89 o
   8   1   5      802.18      889.45       14.42 o
   9   1   5      382.86      417.57        9.68 o
  10   1   5      888.56      791.57       10.71 o
  11   1   5      659.57      640.66       10.99 o
 -12   2   5     1188.64     1231.30       10.65 o
 -11   2   5      241.21      251.79        7.79 o
 -10   2   5     1539.71     1613.80       13.14 o
  -9   2   5      186.41      250.50        9.93 o
  -8   2   5       -0.12        0.20        5.84 o
  -7   2   5       50.04       55.75        7.98 o
  -6   2   5     2472.19     2799.21       35.83 o
  -5   2   5     1667.27     1758.94       37.25 o
  -4   2   5       10.23       11.55       28.10 o
  -3   2   5      526.43      694.33       25.05 o
  -2   2   5    77206.36    71761.52      145.31 o
  -1   2   5     4459.28     4445.93       62.30 o
   0   2   5     3498.78     2940.69       51.57 o
   1   2   5      892.46     1035.21       30.79 o
   2   2   5       53.56      176.12       27.02 o
   3   2   5     3330.01     3129.31       32.74 o
   4   2   5      148.15      129.63       46.70 o
   5   2   5      316.65      342.67        7.54 o
   6   2   5     1591.76     1301.90       14.09 o
   7   2   5        8.59       30.32        8.42 o
   8   2   5      607.65      651.84       10.56 o
   9   2   5       53.29       54.71        9.07 o
  10   2   5      193.24      161.91        8.82 o
  11   2   5       24.75       43.16        9.34 o
 -12   3   5      156.86      193.63        7.10 o
 -11   3   5      305.04      358.08        7.69 o
 -10   3   5     9047.26    10000.56       25.83 o
  -9   3   5     4540.86     4523.32       18.76 o
  -8   3   5      159.14      230.71        8.76 o
  -7   3   5     1682.10     1657.72       11.25 o
  -6   3   5      592.74      617.81       36.83 o
  -5   3   5     1520.35     1599.27       48.90 o
  -4   3   5      187.64      166.94       29.10 o
  -3   3   5     3537.54     3002.78       53.03 o
  -2   3   5     8276.08     7589.83       58.01 o
  -1   3   5    55989.50    50509.74      214.93 o
   0   3   5      795.66      864.67       28.17 o
   1   3   5     1306.92     1506.13       27.68 o
   2   3   5     1092.61     1294.62       29.10 o
   3   3   5    16751.80    16213.25       63.62 o
   4   3   5      726.90      763.06       33.54 o
   5   3   5     4433.59     4352.08       18.42 o
   6   3   5     1282.53     1352.06       11.86 o
   7   3   5      351.37      201.92        9.83 o
   8   3   5     1624.02     1910.93       14.29 o
   9   3   5        5.09        0.19        8.00 o
  10   3   5      259.47      224.01       10.25 o
 -12   4   5       13.85       18.18        7.06 o
 -11   4   5       55.46       45.29        5.67 o
 -10   4   5     1305.30     1288.97       11.31 o
  -9   4   5     7893.19     8924.91       21.37 o
  -8   4   5       14.14        1.92        7.12 o
  -7   4   5      546.00      532.69        9.53 o
  -6   4   5      376.46      452.59        8.03 o
  -5   4   5      934.51     1017.53       55.28 o
  -4   4   5      749.92      823.45       44.35 o
  -3   4   5    15407.96    14337.49      101.11 o
  -2   4   5     1997.19     1865.63       44.50 o
  -1   4   5      369.98      309.31       49.52 o
   0   4   5     8377.72     7619.14       49.86 o
   1   4   5      431.85      563.65       29.78 o
   2   4   5       55.79       18.42       29.61 o
   3   4   5      209.97      170.64       35.08 o
   4   4   5        7.88        0.74        6.19 o
   5   4   5     1399.36     1338.32       13.19 o
   6   4   5      255.36      280.60        8.60 o
   7   4   5     7252.14     7657.80       28.25 o
   8   4   5      110.82       92.67        8.84 o
   9   4   5        0.84       15.75        6.68 o
  10   4   5      135.25      128.90       10.28 o
 -12   5   5      506.67      496.03        9.30 o
 -11   5   5       14.18       21.29        4.49 o
 -10   5   5      297.96      429.01        7.85 o
  -9   5   5     1738.06     1790.94       11.73 o
  -8   5   5      312.15      331.40        7.81 o
  -7   5   5     1624.92     1444.80       12.13 o
  -6   5   5     9702.68     9942.50       23.85 o
  -5   5   5     2495.04     2549.53       16.33 o
  -4   5   5      153.90      187.60       60.28 o
  -3   5   5      133.08      279.51       68.47 o
  -2   5   5    16535.22    15833.28      108.65 o
  -1   5   5    64283.54    58177.63      184.22 o
   0   5   5     2342.75     2105.38       48.66 o
   1   5   5       86.12       73.82       34.37 o
   2   5   5     4708.46     4496.92       38.23 o
   3   5   5     2195.83     2112.40       13.67 o
   4   5   5       77.01       87.61        9.51 o
   5   5   5     5200.67     4987.36       24.83 o
   6   5   5      461.88      503.14       10.68 o
   7   5   5      137.75      257.77        9.19 o
   8   5   5      248.04      208.76       10.53 o
   9   5   5       -3.29        0.43        9.71 o
  10   5   5      725.93      645.57       11.04 o
 -11   6   5        8.49       20.44        5.71 o
 -10   6   5     1400.95     1503.44       10.87 o
  -9   6   5     2067.48     2214.34       16.10 o
  -8   6   5      347.78      379.50        8.41 o
  -7   6   5      136.49      131.57        8.80 o
  -6   6   5      139.45      118.92       10.78 o
  -5   6   5     1573.67     1646.29       13.23 o
  -4   6   5       95.16       87.97        8.97 o
  -3   6   5      245.74      215.19       78.76 o
  -2   6   5     5873.59     5442.67       76.17 o
  -1   6   5      751.03      755.66       62.44 o
   0   6   5      707.37      660.99       48.52 o
   1   6   5     2797.79     2757.73       22.03 o
   2   6   5      110.85       96.90        7.91 o
   3   6   5      272.15      247.58        9.15 o
   4   6   5       94.10      103.69        9.58 o
   5   6   5       16.52       17.48       11.46 o
   6   6   5       30.61       70.06       10.53 o
   7   6   5      346.14      497.95       11.15 o
   8   6   5       15.92       40.10        8.26 o
   9   6   5      100.01      125.14        7.46 o
  10   6   5        5.75        4.03       25.59 o
 -11   7   5      416.42      474.88        9.83 o
 -10   7   5     1111.23     1327.77       10.63 o
  -9   7   5     1242.91     1234.49       10.75 o
  -8   7   5      236.77      249.96        7.77 o
  -7   7   5      734.56      784.30       11.13 o
  -6   7   5     1099.40     1052.44       14.01 o
  -5   7   5      163.86      104.03       11.13 o
  -4   7   5      907.05      966.37       11.09 o
  -3   7   5      889.15      777.79       13.75 o
  -2   7   5     9843.82     9165.88       30.81 o
  -1   7   5     6535.16     6419.66       25.54 o
   0   7   5     2641.78     2419.66       14.87 o
   1   7   5      667.63      578.45        8.83 o
   2   7   5       10.51        3.75        7.33 o
   3   7   5    10026.15     9580.91       29.23 o
   4   7   5      532.83      532.01       12.60 o
   5   7   5     1104.00      985.72       15.35 o
   6   7   5       63.02       82.77        9.21 o
   7   7   5      181.83      170.53        9.94 o
   8   7   5     2334.20     2345.33       16.64 o
   9   7   5       71.30       87.27        6.77 o
 -10   8   5      742.35      742.46       11.48 o
  -9   8   5     1687.24     1811.54       14.44 o
  -8   8   5      300.04      273.17       10.15 o
  -7   8   5      193.19      167.22        9.41 o
  -6   8   5     2328.04     2424.71       18.39 o
  -5   8   5     8410.84     8013.03       33.66 o
  -4   8   5       25.81       24.98       11.40 o
  -3   8   5     1567.25     1578.63       17.77 o
  -2   8   5      623.68      784.79        9.99 o
  -1   8   5      871.12      990.44       11.16 o
   0   8   5     3376.63     3124.24       18.73 o
   1   8   5       15.68       19.25        6.71 o
   2   8   5      942.52      881.13       11.18 o
   3   8   5     1595.06     1417.15       15.01 o
   4   8   5      888.92      863.79       12.94 o
   5   8   5     1450.26     1329.69       13.55 o
   6   8   5     2080.04     2028.34       15.62 o
   7   8   5     1761.85     1774.93       13.28 o
   8   8   5       23.19       22.97        6.65 o
   9   8   5       15.45        9.78        5.68 o
 -10   9   5      870.98      955.24       17.68 o
  -9   9   5     2773.73     2744.52       15.01 o
  -8   9   5       25.40       25.77        7.35 o
  -7   9   5     3236.13     2892.88       20.21 o
  -6   9   5     2048.13     2063.87       21.01 o
  -5   9   5     7573.85     6830.49       44.03 o
  -4   9   5      321.47      297.00       10.57 o
  -3   9   5      789.28      795.05       11.66 o
  -2   9   5     1017.59     1058.85       12.79 o
  -1   9   5    15336.97    14317.05       42.58 o
   0   9   5        4.55        1.91       16.67 o
   1   9   5      335.24      278.29       10.12 o
   2   9   5     1035.32     1041.36       11.30 o
   3   9   5     4774.05     4337.56       22.14 o
   4   9   5       13.06        6.05        9.35 o
   5   9   5     2220.61     2048.36       15.36 o
   6   9   5       24.71       20.61        7.71 o
   7   9   5      557.67      481.54        9.80 o
   8   9   5       14.65       22.91        6.72 o
  -9  10   5      403.92      617.74        8.65 o
  -8  10   5       22.94       43.62        7.52 o
  -7  10   5      203.42      210.34        8.21 o
  -6  10   5     4430.25     4158.21       22.51 o
  -5  10   5      255.38      265.15       11.57 o
  -4  10   5     2104.55     2019.83       15.98 o
  -3  10   5      849.70      870.43       14.30 o
  -2  10   5     1877.98     1793.72       15.78 o
  -1  10   5     9492.17     8763.79       29.56 o
   0  10   5      486.45      497.32       12.11 o
   1  10   5     7908.65     7158.57       24.52 o
   2  10   5      410.81      462.68       10.92 o
   3  10   5     2084.59     1921.58       14.45 o
   4  10   5     1375.52     1263.10       14.28 o
   5  10   5      453.80      430.91        9.94 o
   6  10   5        2.91        2.38        9.22 o
   7  10   5      534.26      546.60       14.56 o
   8  10   5      322.97      356.76       11.55 o
  -9  11   5      573.60      795.79        9.32 o
  -8  11   5       54.61       92.64        7.74 o
  -7  11   5       52.06       60.65        7.70 o
  -6  11   5     1562.16     1588.28       12.80 o
  -5  11   5     1232.98     1221.86       16.45 o
  -4  11   5     3007.71     2878.70       24.41 o
  -3  11   5      111.20      109.47        9.89 o
  -2  11   5     1046.99      888.76       12.43 o
  -1  11   5      629.90      665.02       12.61 o
   0  11   5      179.78      155.75       10.79 o
   1  11   5      187.03      172.43        9.75 o
   2  11   5     3354.11     3155.51       17.55 o
   3  11   5       92.17      114.64       12.20 o
   4  11   5      851.37      812.67       14.93 o
   5  11   5       -2.45        3.51       10.17 o
   6  11   5      108.90      128.34        8.04 o
   7  11   5      656.84      615.00       11.32 o
  -8  12   5      162.00      263.64       11.18 o
  -7  12   5        9.68       20.05        7.98 o
  -6  12   5      319.09      353.41       10.11 o
  -5  12   5     2427.41     2362.61       14.93 o
  -4  12   5     1184.97     1241.49       22.81 o
  -3  12   5      337.89      322.00       11.15 o
  -2  12   5      194.73      201.29       10.12 o
  -1  12   5      972.93      947.05       14.66 o
   0  12   5      809.73      772.43       13.12 o
   1  12   5      579.58      599.95       12.27 o
   2  12   5     2617.94     2352.63       18.34 o
   3  12   5      518.64      545.75       10.77 o
   4  12   5      117.56      126.79        8.92 o
   5  12   5       -2.11        0.35       16.74 o
   6  12   5      149.01      195.12        6.42 o
  -6  13   5       51.90       48.93        6.83 o
  -5  13   5     2893.45     2744.06       20.00 o
  -4  13   5        6.29       17.78        7.55 o
  -3  13   5       38.11       41.67       11.55 o
  -2  13   5      830.85      913.13       11.53 o
  -1  13   5     1558.86     1591.47       14.24 o
   0  13   5     1571.42     1531.24       14.12 o
   1  13   5       98.90       99.26       12.73 o
   2  13   5      874.92      812.96       11.82 o
   3  13   5      581.98      786.70        8.68 o
   4  13   5      879.87      925.28        9.22 o
   5  13   5       -2.11        0.08       11.20 o
  -5  14   5      136.17      260.34       10.97 o
  -4  14   5      111.22      138.27       11.06 o
  -3  14   5       -1.20        7.27        2.26 o
  -2  14   5      989.62     1031.76       20.76 o
  -1  14   5     1771.03     1700.59       24.53 o
   0  14   5       61.62       78.75        9.32 o
   1  14   5     1336.21     1248.04       13.66 o
   2  14   5       25.69       38.79        6.28 o
   3  14   5      957.16     1105.78       10.52 o
  -1  15   5      266.82      378.82       10.24 o
 -12   0   6      119.93      105.21       10.36 o
 -10   0   6       97.42       32.78       15.31 o
  -8   0   6     2564.85     2939.52       20.62 o
  -6   0   6     7207.57     7172.99       29.24 o
  -4   0   6     1585.83     1364.34       51.34 o
  -2   0   6     3331.32     3196.45       26.47 o
   0   0   6     1782.02     1496.38       55.06 o
   2   0   6     3158.29     4128.93       71.50 o
   4   0   6       48.15       29.04       10.97 o
   6   0   6       30.48       44.18        9.65 o
   8   0   6        3.98       58.05        5.66 o
  10   0   6       14.61       30.92        9.43 o
 -12   1   6     1022.88     1172.73       10.37 o
 -11   1   6      550.51      594.33        9.35 o
 -10   1   6       25.13       30.83       10.17 o
  -9   1   6     5496.44     5897.07       21.92 o
  -8   1   6        4.40        0.23        7.27 o
  -7   1   6       55.64       72.99        6.69 o
  -6   1   6      212.55      164.62        6.97 o
  -5   1   6     4567.57     5148.90       40.89 o
  -4   1   6      991.18     1066.92       32.65 o
  -3   1   6     1456.61     1004.59       28.12 o
  -2   1   6     8411.80     8224.06       44.52 o
  -1   1   6    23257.70    20397.32       60.92 o
   0   1   6     4978.17     4475.39       48.38 o
   1   1   6       81.23      163.36       35.21 o
   2   1   6     1257.59     1412.24       44.10 o
   3   1   6     3611.97     3872.19       63.26 o
   4   1   6      225.94      255.13        7.29 o
   5   1   6      236.40      262.59        9.07 o
   6   1   6     1269.86     1408.50       14.52 o
   7   1   6      277.29      257.97        8.54 o
   8   1   6     2308.06     2533.28       19.38 o
   9   1   6      703.90      671.91       10.92 o
  10   1   6       94.25      134.37        6.57 o
 -12   2   6      235.09      228.54        8.11 o
 -11   2   6     1761.73     1953.89       12.97 o
 -10   2   6       74.42       88.91        8.64 o
  -9   2   6      300.02      327.43        9.60 o
  -8   2   6     1016.00     1032.14       10.65 o
  -7   2   6      788.58      840.58        9.70 o
  -6   2   6     2301.16     2153.58       12.34 o
  -5   2   6      480.32      647.80       48.71 o
  -4   2   6     1125.36     1169.22       43.25 o
  -3   2   6     3427.90     3981.10       31.92 o
  -2   2   6      137.70      135.90       31.35 o
  -1   2   6     7387.15     6011.11       44.14 o
   0   2   6      679.78      587.64       36.56 o
   1   2   6     2714.58     2661.22       40.23 o
   2   2   6     2887.95     3150.50       38.01 o
   3   2   6     3043.86     3699.36       54.92 o
   4   2   6      305.32      301.33        7.89 o
   5   2   6      153.44      151.27        8.81 o
   6   2   6      820.98      773.44       13.29 o
   7   2   6    14710.72    15425.58       53.17 o
   8   2   6      277.79      237.97       11.03 o
   9   2   6      391.76      414.13        9.02 o
  10   2   6       95.23      105.96        6.31 o
 -12   3   6        2.29        6.82        7.07 o
 -11   3   6      141.56      161.76        7.21 o
 -10   3   6      142.52      154.94        9.78 o
  -9   3   6     5381.37     6123.57       18.58 o
  -8   3   6       29.40       28.21        7.49 o
  -7   3   6       -1.37        4.30       10.00 o
  -6   3   6     9352.79     9249.12       26.27 o
  -5   3   6     6060.22     5794.14       28.38 o
  -4   3   6      222.46      242.68       44.94 o
  -3   3   6      329.57      270.89       45.23 o
  -2   3   6      592.82      700.43       40.38 o
  -1   3   6    30322.01    27954.75       88.33 o
   0   3   6    36786.48    34501.08       96.02 o
   1   3   6       49.95       29.34       60.95 o
   2   3   6     1545.11     1663.52       39.77 o
   3   3   6       26.75        7.24        9.58 o
   4   3   6     2538.04     2318.46       13.73 o
   5   3   6      613.42      602.16       10.56 o
   6   3   6      357.38      442.23       10.14 o
   7   3   6      363.38      359.56        9.28 o
   8   3   6     1235.32     1280.77       13.44 o
   9   3   6      646.32      577.90       14.08 o
  10   3   6       17.34       13.38        6.26 o
 -12   4   6      543.09      491.14        9.89 o
 -11   4   6       84.78      103.54        7.78 o
 -10   4   6      337.47      379.89       11.03 o
  -9   4   6     1566.93     1667.17       11.09 o
  -8   4   6     7428.08     7558.10       23.66 o
  -7   4   6      785.46      799.29       10.12 o
  -6   4   6    11619.55    10996.72       26.27 o
  -5   4   6     3485.76     3357.40       14.54 o
  -4   4   6      591.90      940.28       68.89 o
  -3   4   6     1703.42     1806.85       63.61 o
  -2   4   6     2447.28     2282.86       59.55 o
  -1   4   6     3263.50     3510.26       45.74 o
   0   4   6       74.19       62.40       46.13 o
   1   4   6      424.09      417.66       43.03 o
   2   4   6    10483.10    10693.68       36.33 o
   3   4   6       61.67       57.63        6.97 o
   4   4   6     4338.08     4071.24       17.06 o
   5   4   6       28.35       49.49        8.15 o
   6   4   6      343.34      314.01       10.09 o
   7   4   6      106.98      144.30        8.33 o
   8   4   6     1852.07     1933.13       16.62 o
   9   4   6      100.16      111.24       10.00 o
  10   4   6       18.92       10.42        5.50 o
 -11   5   6     1417.73     1516.31       17.86 o
 -10   5   6      264.34      304.55        8.45 o
  -9   5   6     2051.46     2051.27       13.65 o
  -8   5   6        8.60        7.31        8.25 o
  -7   5   6      162.85      164.57        8.05 o
  -6   5   6     1091.02     1139.89       11.45 o
  -5   5   6      412.34      471.07        8.56 o
  -4   5   6     3506.06     3374.73       18.03 o
  -3   5   6     1666.91     1642.06       52.17 o
  -2   5   6      209.62      116.21       72.55 o
  -1   5   6      773.20      626.99       48.87 o
   0   5   6     7947.24     7431.61       61.10 o
   1   5   6      291.04      401.84       28.07 o
   2   5   6       15.08       26.62        6.25 o
   3   5   6    12755.09    12697.61       25.61 o
   4   5   6      152.81      176.75        8.64 o
   5   5   6     3526.88     3202.00       18.52 o
   6   5   6      584.83      667.82       12.67 o
   7   5   6      202.99      178.31       11.34 o
   8   5   6     2013.93     2124.35       16.35 o
   9   5   6       84.91       74.47        9.21 o
 -11   6   6     2509.82     2992.02       19.03 o
 -10   6   6     2427.95     2433.45       14.79 o
  -9   6   6      715.72      666.71        9.23 o
  -8   6   6       20.58       11.56        7.64 o
  -7   6   6       99.15      111.86        7.83 o
  -6   6   6     2246.52     2155.53       16.66 o
  -5   6   6     3441.23     3533.15       17.84 o
  -4   6   6       47.80       33.88        9.54 o
  -3   6   6     9600.65     9699.11       28.42 o
  -2   6   6      106.12       92.89        8.69 o
  -1   6   6     1026.23      862.61       12.33 o
   0   6   6     1665.88     1526.34       15.16 o
   1   6   6      552.44      484.85       10.49 o
   2   6   6     2049.95     2109.88       13.73 o
   3   6   6      871.31      855.77       12.30 o
   4   6   6      979.26     1019.40       11.22 o
   5   6   6       69.33       64.92        8.66 o
   6   6   6      170.25      208.40       10.16 o
   7   6   6     4841.35     4818.04       28.60 o
   8   6   6       27.77       41.32        7.31 o
   9   6   6      839.97      857.65       11.33 o
 -11   7   6      500.26      685.71       12.88 o
 -10   7   6      827.89      870.76       12.22 o
  -9   7   6     1410.35     1540.88       14.12 o
  -8   7   6      614.99      660.19       10.00 o
  -7   7   6     3356.82     3310.87       18.04 o
  -6   7   6    14639.37    13970.24       36.17 o
  -5   7   6       11.98        5.03       10.03 o
  -4   7   6       86.81       64.95        9.09 o
  -3   7   6     1968.39     2109.94       13.59 o
  -2   7   6     2204.41     2290.69       13.42 o
  -1   7   6     5197.44     4514.80       25.28 o
   0   7   6    10794.32    10145.97       27.75 o
   1   7   6      465.65      460.95        9.77 o
   2   7   6     2961.87     2814.54       17.07 o
   3   7   6       14.67        0.95        7.04 o
   4   7   6     1324.06     1262.40       12.32 o
   5   7   6       13.57        5.93       10.99 o
   6   7   6       54.32       42.35        8.53 o
   7   7   6      275.49      252.94        9.73 o
   8   7   6      572.48      604.10        8.86 o
   9   7   6        9.95        2.74       11.87 o
 -10   8   6      326.70      301.32       10.82 o
  -9   8   6       20.78       34.22        8.11 o
  -8   8   6     4032.53     3819.21       17.27 o
  -7   8   6     1359.30     1309.29       12.63 o
  -6   8   6     2282.97     2147.66       16.55 o
  -5   8   6     3008.61     2908.06       21.34 o
  -4   8   6     2257.25     2207.08       17.55 o
  -3   8   6      181.29      205.75        9.75 o
  -2   8   6      134.74      164.59        8.63 o
  -1   8   6      255.59      271.56        8.83 o
   0   8   6       16.57       44.88        9.17 o
   1   8   6     2124.84     2001.20       12.81 o
   2   8   6    11457.93    10607.37       30.28 o
   3   8   6     2634.71     2305.11       17.55 o
   4   8   6     6704.62     6041.30       23.93 o
   5   8   6       29.23       29.35        6.99 o
   6   8   6        5.88        2.24        6.67 o
   7   8   6       52.55       68.07        7.21 o
   8   8   6     2353.28     2344.41       16.71 o
  -9   9   6     1274.32     1324.61       14.02 o
  -8   9   6      102.51      101.84        7.72 o
  -7   9   6     2206.34     2189.93       13.90 o
  -6   9   6       42.58       45.83       10.27 o
  -5   9   6     2635.54     2332.03       17.62 o
  -4   9   6    10965.99    10081.65       31.78 o
  -3   9   6      119.18       89.56        8.20 o
  -2   9   6     1956.47     1903.47       14.38 o
  -1   9   6      300.67      304.66        9.09 o
   0   9   6     5850.16     5403.12       23.02 o
   1   9   6     2186.64     2083.23       14.85 o
   2   9   6       23.10        7.39        9.44 o
   3   9   6    12724.06    11668.11       33.72 o
   4   9   6     1212.45     1091.25       12.81 o
   5   9   6      439.70      415.00        9.36 o
   6   9   6        4.31       24.43       21.45 o
   7   9   6      317.25      332.72       10.84 o
   8   9   6      843.22      934.19       14.56 o
  -9  10   6      172.86      238.48        7.81 o
  -8  10   6      904.50      927.97        9.15 o
  -7  10   6       32.72       38.77        6.88 o
  -6  10   6     2783.43     2612.37       17.09 o
  -5  10   6     9171.43     8037.23       41.19 o
  -4  10   6      581.76      598.33       11.40 o
  -3  10   6     2600.49     2329.72       14.66 o
  -2  10   6        6.32        4.29        8.88 o
  -1  10   6     3647.00     3398.73       19.12 o
   0  10   6      398.85      389.42       11.00 o
   1  10   6      105.94      113.33        8.02 o
   2  10   6       29.34       35.98        9.38 o
   3  10   6     3889.01     3365.71       20.54 o
   4  10   6     4852.20     4390.88       22.39 o
   5  10   6      145.01      142.87        6.99 o
   6  10   6       90.45      124.67        7.21 o
   7  10   6      930.29      985.32       12.91 o
  -8  11   6      589.35      658.20       11.40 o
  -7  11   6     1214.93     1193.99       11.57 o
  -6  11   6     4421.03     4291.48       16.57 o
  -5  11   6      241.50      250.31        9.26 o
  -4  11   6     2807.86     2678.94       16.96 o
  -3  11   6       30.87       59.40        8.25 o
  -2  11   6     4483.15     4263.33       17.86 o
  -1  11   6      374.78      321.70       10.38 o
   0  11   6      115.04      105.91       10.34 o
   1  11   6       61.31       58.83        9.28 o
   2  11   6     3229.09     2960.41       16.54 o
   3  11   6     2182.26     1908.03       14.78 o
   4  11   6      122.19      115.37        7.40 o
   5  11   6      361.28      372.63        8.35 o
   6  11   6      101.78       97.09        8.50 o
  -7  12   6      657.89      743.98       11.39 o
  -6  12   6       66.95       81.33        7.98 o
  -5  12   6       17.01       11.96       20.72 o
  -4  12   6        3.71        8.62        9.07 o
  -3  12   6       96.76      110.19        9.50 o
  -2  12   6      235.95      202.50        8.75 o
  -1  12   6     1755.48     1773.61       12.34 o
   0  12   6      106.33      139.58        9.21 o
   1  12   6      606.81      588.44       10.57 o
   2  12   6     2708.08     2402.38       14.67 o
   3  12   6      334.10      295.54        8.28 o
   4  12   6     1254.70     1160.98       11.62 o
   5  12   6        2.63       11.64        7.68 o
  -6  13   6        7.86        6.64        6.62 o
  -5  13   6      562.48      566.07       11.32 o
  -4  13   6     2522.43     2682.99       15.18 o
  -3  13   6       18.53        2.35        9.44 o
  -2  13   6       19.43       27.98        8.13 o
  -1  13   6      331.86      328.16        8.74 o
   0  13   6        5.31        4.90       17.16 o
   1  13   6     1109.68      953.35       12.11 o
   2  13   6      565.23      525.54       12.38 o
   3  13   6     1949.82     1846.59       16.07 o
   4  13   6      138.55      194.75        7.60 o
  -3  14   6      634.19      722.73       16.63 o
  -2  14   6        5.83        0.39        9.86 o
  -1  14   6       70.25      113.82        9.40 o
   0  14   6       10.61       17.41        6.65 o
   1  14   6       12.60       18.57        6.43 o
 -11   0   7      997.68      950.68       13.85 o
  -9   0   7      800.83      886.66       15.47 o
  -7   0   7    40869.50    38587.05       60.94 o
  -5   0   7     7658.69     7260.46       30.62 o
  -3   0   7       58.52       30.42       44.48 o
  -1   0   7    18567.78    18443.65       79.77 o
   1   0   7     6219.99     6589.28       96.07 o
   3   0   7       85.75      112.83        8.95 o
   5   0   7      865.76      998.41       15.54 o
   7   0   7      903.22     1151.08       14.39 o
   9   0   7      211.67      268.11       11.18 o
 -12   1   7      152.07      132.45        5.74 o
 -11   1   7       99.69       68.95        6.42 o
 -10   1   7      245.42      256.80       10.66 o
  -9   1   7       14.51        8.70        6.80 o
  -8   1   7       74.27       67.85        7.59 o
  -7   1   7     2048.06     2084.74       12.05 o
  -6   1   7    27682.22    27639.83       37.95 o
  -5   1   7       28.32       34.92        6.65 o
  -4   1   7      108.59      155.35       40.81 o
  -3   1   7     4811.29     4737.38       38.02 o
  -2   1   7     4009.86     3588.17       32.07 o
  -1   1   7      798.02      842.46       36.30 o
   0   1   7     2717.70     3373.22       51.98 o
   1   1   7      916.81     1176.31       59.65 o
   2   1   7      387.39      355.70        8.16 o
   3   1   7     3856.15     3812.25       15.07 o
   4   1   7      360.40      359.06        8.40 o
   5   1   7      597.92      682.64        9.48 o
   6   1   7      947.74     1039.37       11.64 o
   7   1   7     1312.85     1152.31       13.64 o
   8   1   7        5.80       10.59        6.42 o
   9   1   7       14.62       33.40       14.98 o
 -12   2   7      249.88      285.37        5.98 o
 -11   2   7       69.58       81.48        7.49 o
 -10   2   7      712.60      750.53       10.34 o
  -9   2   7      141.26      130.62        8.43 o
  -8   2   7       24.81       18.85        8.44 o
  -7   2   7      123.76      122.31        7.86 o
  -6   2   7    13291.15    13096.18       28.24 o
  -5   2   7     4163.31     4077.62       15.86 o
  -4   2   7     6175.21     6039.09       24.39 o
  -3   2   7     2265.93     2330.83       50.36 o
  -2   2   7       -1.41       33.01       47.91 o
  -1   2   7       79.30      117.43      255.03 o
   0   2   7     2934.30     3018.80       50.30 o
   1   2   7      588.26      696.75       73.07 o
   2   2   7    23799.76    22916.43       30.89 o
   3   2   7       57.70       88.34        6.93 o
   4   2   7     3037.61     2703.92       17.10 o
   5   2   7       54.78       52.97        8.03 o
   6   2   7      207.34      162.88        8.35 o
   7   2   7       55.09       73.60        8.25 o
   8   2   7      123.89      164.10        8.05 o
   9   2   7      173.79      179.31        9.90 o
 -12   3   7      223.58      241.36        6.90 o
 -11   3   7      870.02      715.85       11.15 o
 -10   3   7       47.15       49.75       10.06 o
  -9   3   7      996.59      862.95       11.85 o
  -8   3   7       -0.64        0.29        9.35 o
  -7   3   7      689.04      792.03       10.49 o
  -6   3   7    47102.75    44706.91       73.10 o
  -5   3   7        2.06        0.18       45.29 o
  -4   3   7       51.02       43.70        7.96 o
  -3   3   7      905.16      740.11       44.23 o
  -2   3   7        0.97        0.32       55.60 o
  -1   3   7     4494.04     4437.40       48.72 o
   0   3   7     5279.19     5368.11       55.07 o
   1   3   7      131.68      121.65       25.66 o
   2   3   7       70.05       81.89        6.11 o
   3   3   7     8852.09     8776.67       21.08 o
   4   3   7      227.67      212.81        7.84 o
   5   3   7        0.28        0.42        6.22 o
   6   3   7     1739.26     1865.22       16.75 o
   7   3   7        3.07        8.88        7.77 o
   8   3   7        3.08        0.10        7.31 o
   9   3   7      177.89      208.72        8.85 o
 -11   4   7      305.44      316.08        6.81 o
 -10   4   7     1410.30     1500.59       17.36 o
  -9   4   7     1691.25     1661.12       14.02 o
  -8   4   7      778.45      808.83       11.58 o
  -7   4   7    23995.96    22650.67       46.21 o
  -6   4   7     4291.49     4285.93       19.98 o
  -5   4   7      108.85       82.83        8.26 o
  -4   4   7      737.45      922.84       10.26 o
  -3   4   7     1957.93     1878.37       13.46 o
  -2   4   7     2138.39     2226.54       12.93 o
  -1   4   7     1808.36     1875.58       11.23 o
   0   4   7       27.54       40.13        6.91 o
   1   4   7      689.95      668.62        7.86 o
   2   4   7     5048.42     5032.72       16.02 o
   3   4   7        4.58        4.14        8.00 o
   4   4   7       -0.45        0.14       57.81 o
   5   4   7      150.03      157.49        9.12 o
   6   4   7      142.27      167.63        9.43 o
   7   4   7       -0.13        9.56        7.49 o
   8   4   7      290.45      301.48       10.77 o
   9   4   7      324.88      413.77        8.24 o
 -11   5   7      175.55      169.16        6.10 o
 -10   5   7     1945.66     1759.15       17.98 o
  -9   5   7      467.49      525.68        9.73 o
  -8   5   7        6.81        0.04        7.15 o
  -7   5   7       22.64        9.17        7.94 o
  -6   5   7     6078.62     6106.83       25.20 o
  -5   5   7      551.22      571.10       11.71 o
  -4   5   7      209.59      263.55        8.52 o
  -3   5   7     1254.76     1276.13       12.18 o
  -2   5   7    14961.01    12957.76       34.18 o
  -1   5   7     2422.53     2211.21       15.08 o
   0   5   7       32.87       16.32        7.32 o
   1   5   7       15.59        2.36        6.44 o
   2   5   7     5824.86     5407.78       17.47 o
   3   5   7     4076.00     4219.28       14.94 o
   4   5   7      360.68      373.67        8.35 o
   5   5   7      112.34       80.06        9.43 o
   6   5   7       39.52       47.50        9.89 o
   7   5   7       14.79       16.55        7.44 o
   8   5   7       -5.81        4.25        9.18 o
   9   5   7       57.03       69.00        5.63 o
 -11   6   7       11.76       16.55        9.52 o
 -10   6   7     2397.66     2588.37       23.36 o
  -9   6   7       58.39       50.63        6.66 o
  -8   6   7      688.58      757.08       10.85 o
  -7   6   7       40.42       62.21        9.79 o
  -6   6   7       13.76        5.65        8.70 o
  -5   6   7     3347.69     3142.75       19.85 o
  -4   6   7     5046.21     4584.73       20.53 o
  -3   6   7      231.86      276.23        9.11 o
  -2   6   7     1433.01     1634.57       11.02 o
  -1   6   7     3235.66     2894.43       16.93 o
   0   6   7     1963.23     1729.41       12.41 o
   1   6   7      129.71      103.82        7.86 o
   2   6   7    11843.84    11035.93       24.90 o
   3   6   7      103.59       81.36        7.41 o
   4   6   7     2587.42     2269.69       13.55 o
   5   6   7      104.84      120.03        8.55 o
   6   6   7      530.90      565.40       11.88 o
   7   6   7       17.42        8.87        6.75 o
   8   6   7      165.86      160.74        9.56 o
 -10   7   7      181.44      207.27       11.36 o
  -9   7   7       11.51        3.02        6.34 o
  -8   7   7      295.61      282.49        9.27 o
  -7   7   7     1942.25     1754.39       15.60 o
  -6   7   7    40001.44    36451.04       73.28 o
  -5   7   7     2282.51     2045.96       15.72 o
  -4   7   7      278.86      288.41        8.00 o
  -3   7   7       13.02        7.05        8.53 o
  -2   7   7      970.04     1088.01       11.27 o
  -1   7   7     3274.81     3019.55       15.77 o
   0   7   7      210.25      197.74        9.89 o
   1   7   7      229.23      220.45        9.33 o
   2   7   7     1354.05     1256.11       11.63 o
   3   7   7    15581.03    14296.61       30.99 o
   4   7   7      103.23      122.64        8.03 o
   5   7   7      104.71      135.24        7.74 o
   6   7   7      445.90      522.00        9.61 o
   7   7   7       38.02       41.00        7.00 o
   8   7   7       36.56       55.08        7.67 o
 -10   8   7       30.21       44.33        6.77 o
  -9   8   7     2053.57     2001.01       12.26 o
  -8   8   7       36.34       37.46        7.04 o
  -7   8   7     9477.73     8587.42       31.81 o
  -6   8   7      133.94      152.88        9.30 o
  -5   8   7     1795.53     1663.72       17.16 o
  -4   8   7        2.72        1.89       45.77 o
  -3   8   7       34.90       53.96        7.48 o
  -2   8   7      250.37      290.91        8.44 o
  -1   8   7       26.05       12.50        7.67 o
   0   8   7      298.44      336.43        8.87 o
   1   8   7     1140.35     1001.29       11.31 o
   2   8   7    13211.69    12068.53       28.65 o
   3   8   7      159.32      131.55        8.12 o
   4   8   7      276.25      279.71        8.43 o
   5   8   7       22.68       31.37        6.33 o
   6   8   7       37.65       55.83        7.79 o
   7   8   7      561.13      498.72       10.09 o
  -9   9   7      589.31      619.16       11.73 o
  -8   9   7       62.98       73.30        6.53 o
  -7   9   7       47.38       49.51        6.94 o
  -6   9   7       18.07        6.63        7.04 o
  -5   9   7      120.07      158.20        8.43 o
  -4   9   7      610.28      626.57       10.73 o
  -3   9   7       75.35       73.37        7.68 o
  -2   9   7     1612.40     1390.10       12.25 o
  -1   9   7     5302.87     4692.05       20.27 o
   0   9   7       28.68       24.30        7.54 o
   1   9   7      117.83      141.73        8.46 o
   2   9   7      297.15      258.06        8.90 o
   3   9   7      450.14      453.61        9.09 o
   4   9   7      256.88      215.76        8.11 o
   5   9   7      382.74      348.97        7.97 o
   6   9   7       35.22       20.22        8.71 o
   7   9   7      563.00      698.25        9.87 o
  -8  10   7        2.23        0.03        9.59 o
  -7  10   7        8.78        0.80        6.99 o
  -6  10   7       16.10        7.76        8.23 o
  -5  10   7        5.78        0.21        8.12 o
  -4  10   7       60.30       73.50        7.84 o
  -3  10   7       85.70       83.65        7.06 o
  -2  10   7      767.92      784.61        9.47 o
  -1  10   7     7194.72     6602.79       22.12 o
   0  10   7     1157.65     1057.19       11.37 o
   1  10   7      433.95      378.76       10.35 o
   2  10   7      742.15      691.19       10.20 o
   3  10   7      287.97      259.99        8.10 o
   4  10   7     4229.00     3740.62       17.00 o
   5  10   7      179.00      208.50        6.72 o
   6  10   7       69.57       92.57        8.09 o
  -7  11   7     1330.52     1411.02       16.85 o
  -6  11   7    11813.33    10880.27       27.85 o
  -5  11   7     3235.03     2921.14       17.06 o
  -4  11   7      355.39      339.37        8.74 o
  -3  11   7       81.85       91.90        8.11 o
  -2  11   7       47.73       43.20        7.96 o
  -1  11   7        7.08        0.60        8.23 o
   0  11   7     1082.49     1001.03       12.62 o
   1  11   7       72.79       54.45        6.93 o
   2  11   7      272.82      296.52        7.37 o
   3  11   7     2964.99     2840.49       14.11 o
   4  11   7       44.61       49.12        6.09 o
   5  11   7      518.91      578.49        7.99 o
  -6  12   7       80.07      116.59        8.68 o
  -5  12   7       27.63       10.83        9.51 o
  -4  12   7       18.95       25.21        9.89 o
  -3  12   7      897.97      863.41       10.88 o
  -2  12   7       51.92       48.17        7.77 o
  -1  12   7     1132.27     1051.25        9.93 o
   0  12   7        3.93       14.08        6.02 o
   1  12   7     1966.72     1787.10       14.03 o
   2  12   7     4269.76     3728.86       20.78 o
   3  12   7      264.76      256.97       10.16 o
   4  12   7       51.27       47.08        7.67 o
  -5  13   7       23.27       29.64        6.97 o
  -4  13   7        0.43       13.26        4.01 o
  -3  13   7       14.89        0.67       18.12 o
  -2  13   7      723.15      762.43       18.59 o
  -1  13   7     1411.82     1353.86       14.73 o
   0  13   7      800.94      860.18       10.30 o
   1  13   7       14.80       28.27        7.14 o
   2  13   7        4.04        3.65       16.68 o
 -10   0   8       14.32       29.02       12.00 o
  -8   0   8     7172.33     6603.36       30.96 o
  -6   0   8    88660.41    83827.11       97.86 o
  -4   0   8     1536.32     1581.00       12.44 o
  -2   0   8     6574.49     5949.01       22.14 o
   0   0   8      524.22      491.66       12.54 o
   2   0   8    73722.34    72469.63       85.35 o
   4   0   8    14554.56    14398.83       42.79 o
   6   0   8       68.04       65.56        9.95 o
   8   0   8     2307.10     2224.06       21.94 o
 -11   1   8      576.15      612.29        7.90 o
 -10   1   8       -3.56        0.03       11.81 o
  -9   1   8     1016.18      965.71       10.62 o
  -8   1   8       66.39       96.49        7.62 o
  -7   1   8      594.35      623.64        8.73 o
  -6   1   8    16596.38    15774.73       30.79 o
  -5   1   8    25346.76    24837.17       36.74 o
  -4   1   8    14746.32    14087.04       25.58 o
  -3   1   8      510.30      537.38        6.58 o
  -2   1   8      847.93      858.61        7.97 o
  -1   1   8      174.04      164.70        6.76 o
   0   1   8     1659.25     1688.56       12.70 o
   1   1   8     3474.93     3517.37       13.97 o
   2   1   8    17388.76    16743.16       30.28 o
   3   1   8     4936.81     4667.38       18.01 o
   4   1   8       15.74       17.63        7.47 o
   5   1   8      427.66      385.02        9.10 o
   6   1   8       12.89       14.28        7.40 o
   7   1   8      836.81      855.34       10.15 o
   8   1   8       48.89       44.07        7.20 o
 -11   2   8      145.68      211.48        8.02 o
 -10   2   8       62.14       59.21        7.88 o
  -9   2   8     1042.14      940.74       12.61 o
  -8   2   8      543.87      540.95       10.17 o
  -7   2   8    17593.81    16634.52       34.65 o
  -6   2   8      240.01      206.54        8.46 o
  -5   2   8     9215.34     8201.60       21.94 o
  -4   2   8      372.45      393.42        6.99 o
  -3   2   8     5125.41     5411.17       15.27 o
  -2   2   8      543.26      528.33        7.27 o
  -1   2   8      167.10      204.98        6.31 o
   0   2   8      544.73      672.99        8.17 o
   1   2   8     1469.30     1431.82       10.01 o
   2   2   8     2274.07     2127.63       12.27 o
   3   2   8    60633.00    57350.41       57.34 o
   4   2   8      839.94      833.66       10.37 o
   5   2   8      497.34      536.45        9.84 o
   6   2   8      196.34      203.92        8.30 o
   7   2   8       19.01       53.99        6.90 o
   8   2   8       37.17       25.73        8.48 o
 -11   3   8      407.32      478.78        8.32 o
 -10   3   8      254.35      276.48        8.80 o
  -9   3   8      674.20      626.62        9.04 o
  -8   3   8      480.68      484.05       10.11 o
  -7   3   8     4589.56     4365.53       19.93 o
  -6   3   8     3554.57     3477.37       20.31 o
  -5   3   8    32292.76    31438.83       48.76 o
  -4   3   8     1009.04     1035.23       10.08 o
  -3   3   8      662.66      664.43        8.84 o
  -2   3   8      557.77      527.94        7.19 o
  -1   3   8       40.99       49.44        6.52 o
   0   3   8      607.93      679.31        7.98 o
   1   3   8      883.01      908.54        9.81 o
   2   3   8    11341.86    10948.40       26.59 o
   3   3   8     8804.38     7956.22       23.95 o
   4   3   8      276.71      257.72        7.68 o
   5   3   8       23.79       33.79        7.63 o
   6   3   8      399.23      385.77       10.69 o
   7   3   8      162.95      172.68        8.98 o
   8   3   8       76.81       81.45        8.61 o
 -11   4   8        5.26        5.30        4.46 o
 -10   4   8      110.32       86.46        9.04 o
  -9   4   8      617.30      547.75        9.28 o
  -8   4   8     1588.79     1467.03       14.13 o
  -7   4   8       28.35       13.35        8.36 o
  -6   4   8    65927.21    60096.62       97.25 o
  -5   4   8       80.09       70.07        8.88 o
  -4   4   8      731.05      565.91       11.28 o
  -3   4   8       20.59       45.17        8.29 o
  -2   4   8     7700.97     7240.99       23.80 o
  -1   4   8     2363.65     2300.85       13.75 o
   0   4   8     2963.28     2697.19       15.24 o
   1   4   8     1021.10     1127.71        9.94 o
   2   4   8    37832.91    35675.84       44.57 o
   3   4   8     1420.59     1446.14       11.23 o
   4   4   8     2808.32     2884.41       14.17 o
   5   4   8       16.10       13.17        9.07 o
   6   4   8       50.33       34.82        8.53 o
   7   4   8       11.29       10.54        7.75 o
   8   4   8      505.84      544.78       10.18 o
 -11   5   8      108.36      133.15       10.23 o
 -10   5   8       -1.07        0.31        7.49 o
  -9   5   8       33.52       31.26        7.03 o
  -8   5   8      675.88      651.45       12.11 o
  -7   5   8     1301.28     1169.90       14.21 o
  -6   5   8     8366.26     7978.81       32.30 o
  -5   5   8     3884.04     3680.25       20.06 o
  -4   5   8     3510.36     3040.05       17.59 o
  -3   5   8      336.87      348.15        9.19 o
  -2   5   8       56.17       70.58        7.50 o
  -1   5   8      614.18      628.81        9.67 o
   0   5   8      291.65      298.43        7.87 o
   1   5   8     5487.43     5233.33       18.06 o
   2   5   8    14745.14    13699.66       27.03 o
   3   5   8      973.32      905.14        9.25 o
   4   5   8       11.80        5.02       17.68 o
   5   5   8     1746.34     1652.11       14.22 o
   6   5   8       50.88       59.43        7.14 o
   7   5   8     1169.19     1267.52       12.50 o
   8   5   8        1.87        7.43        4.30 o
 -10   6   8       -3.80        0.24      134.77 o
  -9   6   8      134.19      145.06        7.56 o
  -8   6   8       75.15       72.53        7.43 o
  -7   6   8    14500.70    13261.62       39.86 o
  -6   6   8     2522.97     2304.52       18.64 o
  -5   6   8     3923.44     3484.08       18.98 o
  -4   6   8      803.98      757.95        9.92 o
  -3   6   8        4.96        0.89       12.70 o
  -2   6   8      194.59      239.10        7.96 o
  -1   6   8     2047.59     1842.50       12.77 o
   0   6   8       18.62        4.91        8.00 o
   1   6   8      113.56      128.95        7.79 o
   2   6   8     2933.12     2814.76       14.58 o
   3   6   8    22477.27    19851.21       36.73 o
   4   6   8       40.08       52.16        7.32 o
   5   6   8       16.32       18.89        8.73 o
   6   6   8       35.11       36.99        6.79 o
   7   6   8      144.27      110.53        7.81 o
   8   6   8       60.00      105.18        6.09 o
 -10   7   8      123.32      146.39        7.18 o
  -9   7   8      443.96      486.54        9.04 o
  -8   7   8      180.74      190.86        7.32 o
  -7   7   8      472.35      484.10        8.95 o
  -6   7   8     1166.93     1150.18       12.31 o
  -5   7   8     7614.69     7333.53       23.40 o
  -4   7   8      186.75      165.05        7.62 o
  -3   7   8      788.74      743.72        9.31 o
  -2   7   8       34.56       94.73        7.46 o
  -1   7   8       40.62       51.99        8.04 o
   0   7   8      124.40      152.32        7.91 o
   1   7   8     1461.06     1376.60       12.47 o
   2   7   8     2532.30     2393.21       14.66 o
   3   7   8     7871.26     6951.23       23.45 o
   4   7   8      259.85      236.75        7.93 o
   5   7   8      423.73      436.73        9.73 o
   6   7   8      203.82      245.96        7.95 o
   7   7   8       23.92       31.30        6.23 o
  -9   8   8       55.99       51.77        7.40 o
  -8   8   8      708.66      677.48        8.70 o
  -7   8   8      848.26      849.17       10.88 o
  -6   8   8    17202.62    15299.58       46.50 o
  -5   8   8       79.42       85.10        7.65 o
  -4   8   8       85.07       63.06        7.45 o
  -3   8   8     3842.02     3671.18       15.26 o
  -2   8   8     6147.76     5776.65       19.20 o
  -1   8   8       45.00       58.07        7.84 o
   0   8   8      938.28      955.39       10.82 o
   1   8   8       70.47       41.67        8.59 o
   2   8   8    11682.95    10311.34       29.63 o
   3   8   8      457.02      488.31        9.36 o
   4   8   8      138.89      150.75        6.75 o
   5   8   8       56.82       37.33        6.78 o
   6   8   8       12.32        3.87        7.53 o
  -9   9   8      389.89      451.88        7.85 o
  -8   9   8      757.65      737.21       12.07 o
  -7   9   8       20.86       20.58        5.83 o
  -6   9   8     2303.38     2066.14       14.68 o
  -5   9   8     1496.21     1418.22       11.67 o
  -4   9   8       11.41        5.24        5.85 o
  -3   9   8        7.75        0.84        6.46 o
  -2   9   8       54.01       74.85        7.47 o
  -1   9   8       39.44       80.04        7.63 o
   0   9   8      108.86       84.23        8.79 o
   1   9   8      157.69      172.51        8.94 o
   2   9   8     3094.64     2891.45       13.92 o
   3   9   8       17.59       17.31        6.25 o
   4   9   8       12.93       21.01        5.44 o
   5   9   8       17.18       48.24        6.87 o
   6   9   8      236.67      398.28        7.04 o
  -8  10   8        4.44        6.13        6.49 o
  -7  10   8     2873.57     2870.69       14.61 o
  -6  10   8      762.32      742.71        8.55 o
  -5  10   8       11.13        4.29        6.35 o
  -4  10   8     1195.62     1078.94        9.41 o
  -3  10   8      387.99      399.62        7.09 o
  -2  10   8      467.18      431.82        7.81 o
  -1  10   8       30.30       42.79        7.39 o
   0  10   8      787.18      699.37       10.00 o
   1  10   8       32.15       51.67        6.61 o
   2  10   8      514.69      466.33        8.66 o
   3  10   8     6571.65     5890.63       19.15 o
   4  10   8      439.98      394.74        6.93 o
   5  10   8       26.33       38.03        9.32 o
  -7  11   8      199.88      239.97        9.55 o
  -6  11   8     1155.67     1127.54       15.47 o
  -5  11   8     2102.14     2081.17       14.41 o
  -4  11   8      953.22      914.51        8.81 o
  -3  11   8      238.54      269.79        7.99 o
  -2  11   8       16.74       30.74        6.00 o
  -1  11   8       21.17        9.54       11.30 o
   0  11   8      652.62      591.99        8.46 o
   1  11   8      105.54       97.57        7.93 o
   2  11   8     1252.58     1226.79       10.95 o
   3  11   8      542.66      504.91       11.52 o
   4  11   8       46.72       56.66       10.26 o
  -5  12   8      283.97      336.81        8.36 o
  -4  12   8       37.17       45.80        8.19 o
  -3  12   8      699.29      729.83       16.43 o
  -2  12   8      289.93      284.93        9.03 o
  -1  12   8      368.66      355.75        7.93 o
   0  12   8       48.79       66.81        7.55 o
   1  12   8       59.18       65.79        7.93 o
   2  12   8     4194.49     3785.96       25.20 o
  -2  13   8       94.30      145.72       14.54 o
  -1  13   8      353.04      666.15       10.15 o
   0  13   8      556.96     1060.80       10.08 o
 -11   0   9      103.21      111.16        9.84 o
  -9   0   9      202.93      258.98       11.05 o
  -7   0   9     3621.41     3273.74       23.79 o
  -5   0   9     1513.89     1476.51       16.06 o
  -3   0   9     1449.71     1496.61       13.10 o
  -1   0   9      160.82      120.34       11.22 o
   1   0   9     3130.01     2928.06       30.57 o
   3   0   9    22715.48    21454.54       54.15 o
   5   0   9      203.33      220.91       11.46 o
   7   0   9       33.04       47.65        9.36 o
 -11   1   9     1513.26     1612.05       13.73 o
 -10   1   9      107.05      141.89        9.36 o
  -9   1   9      170.52      139.03        7.01 o
  -8   1   9        6.63        1.34       10.85 o
  -7   1   9     4434.73     4132.47       17.91 o
  -6   1   9     3605.21     3511.04       15.34 o
  -5   1   9       66.19       82.91        7.26 o
  -4   1   9       21.09        4.18        9.95 o
  -3   1   9       69.65       68.87        5.96 o
  -2   1   9      451.62      502.54        8.59 o
  -1   1   9      439.79      388.33        8.67 o
   0   1   9      985.18     1024.73       10.23 o
   1   1   9     4776.93     4725.36       23.60 o
   2   1   9     4388.11     4084.07       21.95 o
   3   1   9       64.14       69.13        8.37 o
   4   1   9      656.42      675.66       10.04 o
   5   1   9     1323.12     1304.54       11.71 o
   6   1   9     1053.43     1047.21        9.31 o
   7   1   9      463.40      528.57       12.32 o
   8   1   9      269.11      305.00       13.19 o
 -11   2   9        5.15        2.19        6.27 o
 -10   2   9       -0.53        1.99       19.44 o
  -9   2   9      251.37      242.06        8.58 o
  -8   2   9      614.78      617.24        9.83 o
  -7   2   9      187.19      164.78        7.27 o
  -6   2   9     5464.04     5146.57       20.01 o
  -5   2   9      547.49      549.13        8.25 o
  -4   2   9       85.97       83.51        6.24 o
  -3   2   9     2884.04     3076.68       12.36 o
  -2   2   9     1684.34     1674.01       11.13 o
  -1   2   9      575.26      650.41        8.50 o
   0   2   9     1698.17     1683.76       11.80 o
   1   2   9       17.30       17.25        7.02 o
   2   2   9      348.39      371.18        9.27 o
   3   2   9      650.24      644.10       10.82 o
   4   2   9      448.31      383.97        9.20 o
   5   2   9       89.44       76.65        8.77 o
   6   2   9      160.65      171.09        8.63 o
   7   2   9      262.81      238.64       10.83 o
 -11   3   9      153.88      211.77        6.42 o
 -10   3   9      480.47      483.26       13.05 o
  -9   3   9     2929.45     2569.42       15.60 o
  -8   3   9       17.11       19.84        6.80 o
  -7   3   9     6676.49     5975.26       22.52 o
  -6   3   9     5517.80     5100.55       21.39 o
  -5   3   9     1336.87     1156.58       10.33 o
  -4   3   9       20.78       24.28        9.99 o
  -3   3   9      366.23      403.66        7.91 o
  -2   3   9      569.57      612.32        8.73 o
  -1   3   9     2152.85     2275.75       13.44 o
   0   3   9      543.12      530.38        8.87 o
   1   3   9      808.10      955.08       10.53 o
   2   3   9    13958.39    12862.48       33.10 o
   3   3   9     5263.71     4736.01       23.43 o
   4   3   9      459.31      438.03        9.08 o
   5   3   9       13.53        3.09        8.01 o
   6   3   9      921.09      956.69       12.17 o
   7   3   9        4.00       36.84       20.92 o
 -10   4   9      477.62      571.02       12.39 o
  -9   4   9      134.47      101.01        7.37 o
  -8   4   9       67.77       94.33        7.54 o
  -7   4   9     1765.26     1669.25       13.80 o
  -6   4   9     9075.58     8163.57       26.90 o
  -5   4   9     8552.05     8020.21       23.45 o
  -4   4   9      612.45      603.89        9.85 o
  -3   4   9        2.08       12.47        7.19 o
  -2   4   9       34.05       59.19        7.42 o
  -1   4   9      265.53      359.36        7.99 o
   0   4   9      108.07      121.84        7.68 o
   1   4   9     1330.40     1207.98       11.10 o
   2   4   9       56.09       50.25        7.61 o
   3   4   9    11773.29    10810.20       28.20 o
   4   4   9        4.34        5.13        6.30 o
   5   4   9      321.63      313.96        9.68 o
   6   4   9      154.88      123.69        7.48 o
   7   4   9      392.75      433.04        9.54 o
 -10   5   9       46.99       31.05        5.78 o
  -9   5   9       15.03       10.63        7.03 o
  -8   5   9       84.42       96.38        7.65 o
  -7   5   9      311.51      302.43        9.39 o
  -6   5   9      110.49      104.00        9.75 o
  -5   5   9      541.77      544.30        9.23 o
  -4   5   9        8.54        6.74        6.13 o
  -3   5   9      680.53      485.09        9.72 o
  -2   5   9      223.97      153.08        8.45 o
  -1   5   9       22.28       23.02        8.15 o
   0   5   9      338.95      300.30        9.14 o
   1   5   9     1179.36     1200.92        9.95 o
   2   5   9      412.85      333.88        8.20 o
   3   5   9      644.63      576.79        8.99 o
   4   5   9      342.39      390.11        8.49 o
   5   5   9      920.42      892.99       11.68 o
   6   5   9     1185.62     1098.85       15.12 o
   7   5   9       72.59       94.57        7.43 o
 -10   6   9     1043.32     1223.79       11.21 o
  -9   6   9        7.74        7.54        6.58 o
  -8   6   9     1541.25     1466.43       10.77 o
  -7   6   9       11.73        9.70       14.29 o
  -6   6   9       73.59       78.79        8.53 o
  -5   6   9       15.04       14.29        7.58 o
  -4   6   9      148.80      125.95        7.29 o
  -3   6   9     5469.52     5504.18       21.15 o
  -2   6   9     2820.41     2543.57       14.82 o
  -1   6   9      241.89      332.77        8.05 o
   0   6   9       28.28       47.99        7.90 o
   1   6   9      660.87      659.55        9.61 o
   2   6   9     1212.65     1196.89       10.59 o
   3   6   9     1840.10     1590.23       11.74 o
   4   6   9      315.58      287.82        7.47 o
   5   6   9       27.75       53.36       11.16 o
   6   6   9      193.55      220.87       10.77 o
   7   6   9       28.40       43.21        8.28 o
  -9   7   9     1572.04     1420.68       12.74 o
  -8   7   9       73.06       90.57        5.88 o
  -7   7   9     7563.88     6931.29       19.32 o
  -6   7   9      582.09      540.15        8.92 o
  -5   7   9     4180.31     3751.32       18.06 o
  -4   7   9      400.70      387.79        7.56 o
  -3   7   9      381.32      419.13        7.79 o
  -2   7   9     2052.40     1947.10       12.23 o
  -1   7   9     1711.42     1692.64       12.84 o
   0   7   9      115.84      127.57        7.99 o
   1   7   9      501.48      476.41        9.15 o
   2   7   9     5889.16     5370.59       18.04 o
   3   7   9     4218.20     3877.16       16.73 o
   4   7   9      149.71      153.50        7.90 o
   5   7   9      116.47      101.28       10.66 o
   6   7   9      810.62      848.72       11.55 o
  -9   8   9      350.78      364.63        7.46 o
  -8   8   9      303.93      269.58        8.31 o
  -7   8   9     1826.78     1621.86       11.06 o
  -6   8   9     5120.51     4612.99       19.04 o
  -5   8   9     8544.31     8002.37       22.05 o
  -4   8   9      516.80      536.18        7.48 o
  -3   8   9      239.73      224.96        6.87 o
  -2   8   9      117.45      165.62        6.99 o
  -1   8   9      578.31      660.36        8.87 o
   0   8   9       10.58       19.92       15.86 o
   1   8   9     1331.11     1282.54       11.16 o
   2   8   9      532.39      492.45        9.27 o
   3   8   9     1925.55     1710.63       11.73 o
   4   8   9      259.93      241.93        8.45 o
   5   8   9      132.23      129.75        9.00 o
  -8   9   9       33.89       53.64        5.40 o
  -7   9   9      101.67      104.55        7.90 o
  -6   9   9      268.79      263.54        7.08 o
  -5   9   9       12.48        9.00        5.57 o
  -4   9   9     1611.71     1476.04       10.63 o
  -3   9   9      976.22      915.90        9.08 o
  -2   9   9     1865.80     1739.58       11.13 o
  -1   9   9      361.01      375.19        7.72 o
   0   9   9      912.88      767.24       10.21 o
   1   9   9      574.05      567.20        7.81 o
   2   9   9      593.82      562.13        7.88 o
   3   9   9     1236.78     1313.32        9.40 o
   4   9   9       16.88       25.90        7.00 o
   5   9   9      499.20      685.80       11.13 o
  -7  10   9       -2.09        0.05        5.84 o
  -6  10   9      384.38      375.61        8.15 o
  -5  10   9      711.65      685.46        9.76 o
  -4  10   9       19.19       24.93        5.83 o
  -3  10   9     4644.13     4527.92       14.96 o
  -2  10   9     3130.97     2791.70       14.10 o
  -1  10   9      182.47      206.52        6.90 o
   0  10   9        8.60       14.10        6.23 o
   1  10   9      160.71      168.50        7.61 o
   2  10   9       28.24       25.41        5.81 o
   3  10   9      600.71      644.95        7.23 o
  -5  11   9     1324.80     1445.26       13.94 o
  -4  11   9       86.78      149.42        8.82 o
  -3  11   9       66.00      114.15       75.59 o
  -2  11   9      671.99      724.47        9.40 o
  -1  11   9      114.34      103.10        7.56 o
   0  11   9        6.45        4.51        5.28 o
   1  11   9      103.59      107.74        6.58 o
   2  11   9     1363.99     1499.27       14.45 o
  -3  12   9      354.65      415.91       12.72 o
  -2  12   9       13.80       25.43        7.60 o
  -1  12   9       66.07      114.80        6.60 o
   0  12   9       40.87       77.47        7.18 o
 -10   0  10     1623.15     1570.95       21.24 o
  -8   0  10     2658.91     2454.62       25.94 o
  -6   0  10        7.29       13.51        8.86 o
  -4   0  10      247.66      218.54        9.71 o
  -2   0  10    17009.43    17470.65       60.92 o
   0   0  10       70.81       65.15       11.94 o
   2   0  10     3614.57     3301.44       38.52 o
   4   0  10     4693.41     4431.13       50.85 o
   6   0  10      166.64     1071.77       12.13 o
 -10   1  10     2963.86     3383.10       25.63 o
  -9   1  10       31.95       52.08        8.22 o
  -8   1  10       18.11       13.71        7.21 o
  -7   1  10      241.30      239.36        8.51 o
  -6   1  10      322.48      348.00        8.55 o
  -5   1  10     1673.97     1595.24       11.73 o
  -4   1  10     6697.49     6569.03       19.60 o
  -3   1  10     2397.93     2894.64       13.01 o
  -2   1  10     1328.28     1312.57       12.36 o
  -1   1  10       10.35       26.34        6.43 o
   0   1  10      138.83      174.54        8.36 o
   1   1  10       36.98       48.63        7.82 o
   2   1  10      336.94      353.14        9.89 o
   3   1  10       20.61       18.36        9.24 o
   4   1  10       81.36       80.71        9.71 o
   5   1  10     1224.99     1051.38       14.33 o
   6   1  10     1157.34      919.07       17.27 o
   7   1  10      176.41      162.61        9.08 o
  -9   2  10        6.97        6.52        7.63 o
  -8   2  10      399.07      412.20        9.49 o
  -7   2  10      909.53      925.21        8.96 o
  -6   2  10       34.74       40.92        6.41 o
  -5   2  10        2.44        1.29        6.04 o
  -4   2  10      499.87      484.82        7.93 o
  -3   2  10      209.43      319.21        6.99 o
  -2   2  10      678.38      770.51        8.42 o
  -1   2  10       61.45       40.70        7.87 o
   0   2  10      587.80      549.72        9.58 o
   1   2  10       50.06       65.87        8.15 o
   2   2  10       31.88       25.78        8.81 o
   3   2  10      548.55      575.79       11.95 o
   4   2  10       28.92       27.29       15.33 o
   5   2  10      492.24      520.26       10.10 o
   6   2  10      102.12      106.17        8.04 o
   7   2  10        5.10        9.93        9.97 o
 -10   3  10      851.78      847.24       16.35 o
  -9   3  10        1.90       14.04       29.21 o
  -8   3  10      627.55      588.48        9.03 o
  -7   3  10        6.21        0.14        6.27 o
  -6   3  10       31.83       40.17        7.28 o
  -5   3  10      700.50      760.13        9.71 o
  -4   3  10     1319.86     1322.01        9.56 o
  -3   3  10     1617.04     2060.93       11.48 o
  -2   3  10      445.89      444.64        7.73 o
  -1   3  10        7.48        0.02        6.67 o
   0   3  10      822.11      795.81       10.00 o
   1   3  10      148.08      165.14        8.62 o
   2   3  10     1102.34     1030.66       13.47 o
   3   3  10      212.38      192.34        9.06 o
   4   3  10      936.19      906.19       11.83 o
   5   3  10      765.00      629.37       13.41 o
   6   3  10       15.56       16.75        7.34 o
 -10   4  10      938.93      957.36       14.44 o
  -9   4  10       62.02       67.31        7.83 o
  -8   4  10      890.02      772.98        9.43 o
  -7   4  10     1024.25      998.64        9.71 o
  -6   4  10      764.94      723.06       10.02 o
  -5   4  10     2096.12     1969.69       12.13 o
  -4   4  10      535.67      454.82        7.63 o
  -3   4  10      250.15      228.81        8.53 o
  -2   4  10     6067.28     6266.39       22.56 o
  -1   4  10       92.45       97.20        8.16 o
   0   4  10      627.68      614.82        9.44 o
   1   4  10      167.91      147.72        7.94 o
   2   4  10     1243.39     1287.79       11.28 o
   3   4  10      174.67      151.30        8.34 o
   4   4  10      852.37      791.65       15.20 o
   5   4  10       25.76       33.62        7.78 o
   6   4  10     1190.31     1054.02       13.08 o
  -9   5  10      186.50      167.40        6.18 o
  -8   5  10      177.83      182.47        5.84 o
  -7   5  10     1835.86     1640.11       11.25 o
  -6   5  10       11.98       11.30        5.90 o
  -5   5  10     3815.02     3475.33       14.49 o
  -4   5  10      899.96      987.41        8.79 o
  -3   5  10     2063.62     2055.77       12.97 o
  -2   5  10      493.29      493.17        8.50 o
  -1   5  10       19.19       39.48        7.29 o
   0   5  10      830.50      793.98       10.90 o
   1   5  10     1756.42     1707.30       14.84 o
   2   5  10      542.04      598.98        9.84 o
   3   5  10      863.20      853.37       10.53 o
   4   5  10      187.23      236.25        6.47 o
   5   5  10     1841.70     1665.82       20.02 o
   6   5  10      321.80      346.72        8.27 o
  -9   6  10       12.98       10.18        4.97 o
  -8   6  10      515.40      513.87        8.19 o
  -7   6  10      764.68      780.22        8.54 o
  -6   6  10        1.44        1.24        4.97 o
  -5   6  10      488.14      421.81        8.06 o
  -4   6  10      824.97      815.66        8.72 o
  -3   6  10     3495.09     3360.86       14.75 o
  -2   6  10      704.73      896.20        9.76 o
  -1   6  10      493.37      422.34        8.88 o
   0   6  10       61.59       82.71        7.97 o
   1   6  10      613.18      572.24       10.81 o
   2   6  10      462.98      397.48        8.94 o
   3   6  10     2443.04     2281.17       17.89 o
   4   6  10      390.23      403.75       12.39 o
   5   6  10       78.19       66.71        8.55 o
  -8   7  10      602.67      648.46        7.07 o
  -7   7  10      588.59      546.24        7.38 o
  -6   7  10     1409.12     1267.07        8.68 o
  -5   7  10     2477.18     2316.73       11.38 o
  -4   7  10      837.48      801.63        7.76 o
  -3   7  10     1459.79     1652.99       10.08 o
  -2   7  10      425.96      383.87        7.45 o
  -1   7  10        2.84       19.06        8.99 o
   0   7  10      877.94      797.51        8.81 o
   1   7  10      425.19      400.40        7.35 o
   2   7  10     3070.86     2789.09       18.78 o
   3   7  10       74.92       64.19        7.08 o
   4   7  10     1038.13      951.63       15.83 o
   5   7  10     1189.71     1279.33       12.20 o
  -7   8  10        7.71       12.19        5.77 o
  -6   8  10     3313.10     3016.97       11.48 o
  -5   8  10      485.76      511.46        6.50 o
  -4   8  10      430.14      449.44        6.11 o
  -3   8  10      979.71      923.17        8.35 o
  -2   8  10      775.05      777.16        8.11 o
  -1   8  10      552.42      519.67        8.86 o
   0   8  10      255.68      272.40        7.95 o
   1   8  10       11.44        5.93        6.96 o
   2   8  10     1028.54      998.16        9.51 o
   3   8  10        3.24        0.25       48.66 o
   4   8  10        8.94       12.68        7.01 o
  -7   9  10      368.83      432.33        7.84 o
  -6   9  10      190.26      204.83        6.69 o
  -5   9  10     1146.60     1123.03       12.40 o
  -4   9  10        4.93        2.57        5.01 o
  -3   9  10       47.65       38.35        5.49 o
  -2   9  10     1144.67     1019.65        9.35 o
  -1   9  10       93.50      110.69        6.65 o
   0   9  10      992.83      913.40        9.94 o
   1   9  10       12.38       23.38       32.66 o
   2   9  10       77.96       76.84        5.86 o
   3   9  10      397.85      399.90       13.66 o
  -5  10  10       29.38       11.68        8.62 o
  -4  10  10       59.01       93.03        9.96 o
  -3  10  10      342.23      394.06        9.38 o
  -2  10  10       94.97      134.71        8.02 o
  -1  10  10       -2.68       11.32        6.83 o
   0  10  10       38.19       32.37        6.28 o
   1  10  10      360.52      422.64        7.10 o
   2  10  10      682.31      902.72        9.09 o
  -3  11  10       90.27      136.12        9.56 o
  -2  11  10        1.22        6.34        4.71 o
  -1  11  10      187.93      403.70        8.36 o
  -7   0  11      138.57      147.28        9.85 o
  -5   0  11      219.21      236.08       12.82 o
  -3   0  11     1588.79     1716.72       17.89 o
  -1   0  11        5.97       47.05       16.76 o
   1   0  11     1159.65     1144.97       20.54 o
   3   0  11      111.72      127.00       13.72 o
   5   0  11      805.49      681.46       14.46 o
  -8   1  11       49.27       50.49        7.35 o
  -7   1  11     2236.99     2045.09       15.31 o
  -6   1  11      630.65      619.36        8.88 o
  -5   1  11      535.77      529.89       10.26 o
  -4   1  11      115.04       98.53        7.83 o
  -3   1  11     6170.76     6273.93       25.46 o
  -2   1  11     2072.37     2215.85       14.34 o
  -1   1  11     3417.13     3375.78       19.48 o
   0   1  11      230.69      208.42       10.59 o
   1   1  11       85.15       62.21       10.22 o
   2   1  11     1720.62     1568.29       20.55 o
   3   1  11      310.78      263.74       11.07 o
   4   1  11      242.26      223.86        9.46 o
   5   1  11       41.93       22.67        7.01 o
  -9   2  11      142.60      210.38        6.40 o
  -8   2  11     1684.57     1525.55       15.65 o
  -7   2  11        7.16        0.10        6.91 o
  -6   2  11      124.64      123.11        7.04 o
  -5   2  11      737.00      702.35       10.75 o
  -4   2  11      619.39      604.91        9.31 o
  -3   2  11      123.29      127.28        7.04 o
  -2   2  11     3363.25     3791.02       17.07 o
  -1   2  11        1.63        5.80       15.25 o
   0   2  11       76.61      100.79        8.05 o
   1   2  11       94.20       81.77        7.90 o
   2   2  11      350.09      357.46        9.16 o
   3   2  11      143.84      127.30        8.27 o
   4   2  11      250.19      252.24        8.59 o
   5   2  11      161.52      161.46        9.29 o
  -9   3  11        7.24       14.58        5.56 o
  -8   3  11      857.82      750.95       12.90 o
  -7   3  11     2837.88     2556.09       16.66 o
  -6   3  11      876.51      876.70        9.42 o
  -5   3  11       85.91       84.52        7.84 o
  -4   3  11       18.69        8.61        8.00 o
  -3   3  11     1556.18     1872.48       11.01 o
  -2   3  11     4919.82     4886.41       20.71 o
  -1   3  11       58.97      106.28        7.81 o
   0   3  11     1405.50     1361.49       13.00 o
   1   3  11        0.46        0.29       86.40 o
   2   3  11      653.05      608.27        9.43 o
   3   3  11       85.08      108.90        7.29 o
   4   3  11      327.59      315.72       10.26 o
   5   3  11        0.23        0.78       28.01 o
  -9   4  11      317.54      338.67       10.06 o
  -8   4  11       16.95       11.39        7.38 o
  -7   4  11      165.33      150.62        7.75 o
  -6   4  11       36.76       49.41        6.42 o
  -5   4  11       56.96       89.81        7.05 o
  -4   4  11       79.25       76.27        6.23 o
  -3   4  11     1597.89     1629.39       11.81 o
  -2   4  11        6.49        0.19        7.21 o
  -1   4  11       83.03      110.36        7.19 o
   0   4  11      454.83      432.89        9.09 o
   1   4  11     1364.83     1268.69       14.54 o
   2   4  11      402.91      390.40        8.55 o
   3   4  11      259.30      255.05        7.53 o
   4   4  11        3.37        7.07        7.31 o
   5   4  11      180.61      238.52        9.91 o
  -8   5  11      291.81      268.64        8.57 o
  -7   5  11      990.64      891.86       13.05 o
  -6   5  11      403.09      444.53        6.70 o
  -5   5  11       67.53       86.04        6.73 o
  -4   5  11        9.42        5.01        5.55 o
  -3   5  11     4012.65     3892.12       14.72 o
  -2   5  11        0.61        5.36       19.37 o
  -1   5  11      539.41      652.77        8.27 o
   0   5  11        1.57        1.10        7.33 o
   1   5  11       92.19      117.21        8.05 o
   2   5  11     3171.98     2738.14       17.43 o
   3   5  11      227.09      248.23        6.42 o
   4   5  11       34.09       34.65        7.90 o
  -8   6  11     1253.25     1277.73       11.37 o
  -7   6  11      294.99      281.85        5.64 o
  -6   6  11     1300.74     1191.94        8.86 o
  -5   6  11      951.54      915.81        8.24 o
  -4   6  11       20.17        6.85        5.68 o
  -3   6  11       76.95       73.28        5.60 o
  -2   6  11     2606.46     2559.10       13.38 o
  -1   6  11       20.72       30.65        6.27 o
   0   6  11      667.79      605.02        8.35 o
   1   6  11      284.39      274.87        6.68 o
   2   6  11     1013.99      904.27       10.31 o
   3   6  11        1.49        0.84        5.38 o
   4   6  11      189.71      232.07        7.40 o
  -7   7  11     2335.34     2246.26       16.44 o
  -6   7  11     1342.30     1297.08       11.20 o
  -5   7  11      131.48      131.70        5.67 o
  -4   7  11     1052.77     1036.95        7.87 o
  -3   7  11      267.48      288.62        5.88 o
  -2   7  11      413.72      499.40        6.77 o
  -1   7  11       38.29       33.23        5.61 o
   0   7  11     2586.06     2318.25       14.56 o
   1   7  11      222.37      203.34        6.17 o
   2   7  11      956.98      888.69        9.12 o
   3   7  11       13.95       18.52        5.17 o
  -6   8  11      746.88      765.24       10.70 o
  -5   8  11        3.36        0.03        5.40 o
  -4   8  11      214.59      241.07        7.71 o
  -3   8  11       65.95       92.03        6.04 o
  -2   8  11      513.69      473.55        7.71 o
  -1   8  11       26.40       39.29        5.29 o
   0   8  11        7.29        3.96        6.77 o
   1   8  11     1242.86     1430.76        8.72 o
   2   8  11      110.55      120.15        6.91 o
  -4   9  11      479.42      502.33        7.75 o
  -3   9  11     1255.54     1694.22       14.07 o
  -2   9  11      661.57      706.35        8.32 o
  -1   9  11       42.45       44.00        4.88 o
   0   9  11       23.11       29.50        4.46 o
   1   9  11        2.66        5.97        9.78 o
  -6   0  12     4127.51     3860.53       28.26 o
  -4   0  12      536.44      478.63       15.61 o
  -2   0  12       -0.24        3.18       13.16 o
   0   0  12      180.35      179.83       10.94 o
   2   0  12       30.77       27.30        8.39 o
   4   0  12      111.66      150.73       11.51 o
  -8   1  12      331.41      313.14       13.08 o
  -7   1  12      874.60      838.04       13.49 o
  -6   1  12      109.52      110.30        7.38 o
  -5   1  12      416.93      355.29        9.60 o
  -4   1  12      433.91      469.81        8.99 o
  -3   1  12       91.19       85.71        7.82 o
  -2   1  12      502.47      518.01        9.23 o
  -1   1  12      493.79      525.94        8.66 o
   0   1  12       -3.72        5.47        9.01 o
   1   1  12       13.87       14.39        6.48 o
   2   1  12        6.74        0.38        9.87 o
   3   1  12       12.28        9.64        7.13 o
   4   1  12        2.14        1.89        4.71 o
  -8   2  12       -3.63        0.55        3.95 o
  -7   2  12     1831.36     1509.09       18.66 o
  -6   2  12        5.48        3.83        6.87 o
  -5   2  12        3.82        3.37        8.44 o
  -4   2  12      272.23      278.22        8.23 o
  -3   2  12      126.15      149.08        7.42 o
  -2   2  12      294.91      283.00        8.10 o
  -1   2  12     1943.13     1638.41       15.23 o
   0   2  12       79.58       97.91        7.80 o
   1   2  12     1026.80     1083.83       12.70 o
   2   2  12       29.50       32.08        8.77 o
   3   2  12      108.26      105.34        8.29 o
   4   2  12        2.78        7.52       71.96 o
  -7   3  12     1510.05     1324.75       16.56 o
  -6   3  12      290.51      243.53       12.60 o
  -5   3  12      162.76      150.11        8.22 o
  -4   3  12        2.77        4.68       13.51 o
  -3   3  12        7.16        0.08        8.49 o
  -2   3  12      282.73      271.21        7.84 o
  -1   3  12      242.79      242.58        8.29 o
   0   3  12        8.06       10.45        6.22 o
   1   3  12     1215.22     1033.36       11.62 o
   2   3  12      393.97      401.74       10.45 o
   3   3  12       28.41       34.70        5.80 o
  -7   4  12     1968.20     1980.13       15.64 o
  -6   4  12     1330.50     1210.01       13.91 o
  -5   4  12      225.13      214.01        8.12 o
  -4   4  12       28.07       46.00        7.03 o
  -3   4  12      419.77      404.57        8.37 o
  -2   4  12      483.31      549.45        8.55 o
  -1   4  12      366.80      337.06        7.07 o
   0   4  12      113.51      133.56        6.32 o
   1   4  12       33.04       33.22        6.29 o
   2   4  12       54.99       72.11        7.46 o
   3   4  12        2.48        7.36        4.55 o
  -6   5  12       14.89       10.63        5.14 o
  -5   5  12      325.13      300.22        8.81 o
  -4   5  12       77.20       87.65        6.27 o
  -3   5  12      658.71      614.11        9.24 o
  -2   5  12     1548.22     1483.66       10.60 o
  -1   5  12      191.12      244.79        6.73 o
   0   5  12       77.18       96.05        5.75 o
   1   5  12     1383.11     1302.78       10.37 o
   2   5  12       55.49       86.46        6.43 o
   3   5  12      100.89      119.54        8.89 o
  -6   6  12      465.23      463.61        8.39 o
  -5   6  12      445.48      413.86        7.99 o
  -4   6  12      239.29      265.63        7.28 o
  -3   6  12      751.60      714.01       10.21 o
  -2   6  12       93.31      112.05        5.94 o
  -1   6  12     1936.90     1667.23       11.73 o
   0   6  12       59.52       49.07        5.08 o
   1   6  12      358.03      470.26        9.31 o
   2   6  12      488.96      475.06       12.99 o
  -4   7  12       69.16       91.25        5.75 o
  -3   7  12      446.69      593.89        6.65 o
  -2   7  12     1414.14     1288.17       15.05 o
  -1   7  12       11.52        8.21        4.65 o
   0   7  12        5.21        6.59        4.16 o
   1   7  12       40.92       38.83        8.40 o
  -5   0  13      317.67      246.11       13.74 o
  -3   0  13      652.03      659.05       12.82 o
  -1   0  13       51.93       94.34        8.93 o
   1   0  13     2083.12     1829.37       25.30 o
  -6   1  13      306.54      368.74       11.72 o
  -5   1  13      154.91      260.48        8.81 o
  -4   1  13       27.15       46.84        6.39 o
  -3   1  13      115.16      135.09        7.99 o
  -2   1  13       20.90       36.48        7.52 o
  -1   1  13      103.27      127.63        8.32 o
   0   1  13      155.79      151.00        8.51 o
   1   1  13     1597.83     1283.48       15.34 o
   2   1  13      257.00      240.66       10.38 o
  -6   2  13      285.41      329.14        7.98 o
  -5   2  13        9.30        3.17        7.61 o
  -4   2  13       31.61       42.87        9.64 o
  -3   2  13        2.87        1.01        9.58 o
  -2   2  13       55.78       42.89        7.34 o
  -1   2  13       53.98       57.58        7.16 o
   0   2  13      358.73      355.17        7.23 o
   1   2  13        9.44        7.39        7.50 o
  -6   3  13      584.67      971.36       12.38 o
  -5   3  13       34.35       43.02        7.39 o
  -4   3  13       51.26       72.16        8.51 o
  -3   3  13      119.74      182.08        7.88 o
  -2   3  13        0.30        2.25       10.05 o
  -1   3  13      249.26      251.71        8.44 o
   0   3  13      368.63      364.30       10.56 o
   1   3  13      606.11      585.05       10.20 o
  -5   4  13      519.32      614.53        8.69 o
  -4   4  13       43.95       56.17        7.50 o
  -3   4  13       78.03      105.26        6.43 o
  -2   4  13      478.71      467.65        8.56 o
  -1   4  13      257.36      322.05        7.00 o
   0   4  13      119.29      119.86        5.83 o
  -4   5  13      289.23      323.12        9.22 o
  -3   5  13       81.59       90.57        5.16 o
  -2   5  13      332.21      512.21        8.77 o
  -1   5  13        1.65        0.84        4.40 o
